# Supplementary material for: A statistical model to identify hereditary and epigenetic fusion genes associated with dilated cardiomyopathy
Source: Front Genet. 2024 Oct 1;15:1438887. doi: 10.3389/fgene.2024.1438887 (PMC11473313; doi:10.3389/fgene.2024.1438887)
Supplement: Supplementary file 1 [file Table2.XLSX]

## Sheet: Sheet1
Fusion Gene ID	5' fusion junctions	3' fusion junctions	DCM (122)	DCM ratio	GTEx (252)	GTEx ratio	Z-score
CCDC141andTTN|C6orf204	AGCCACACTAACTGTGACAG	GCAGAAGCAACAAATTACCC	12	0.0983607	8	0.031746	3.09836
CCDC141andTTN|NBLA00301	AGCCACACTAACTGTGACAG	AAGGCACAGATCATTCATGG	7	0.057377	4	0.015873	3.61475
CCDC141andTTN|PPFIA1	AGCCACACTAACTGTGACAG	ACACTCGCCTATGGGGACAT	25	0.204918	13	0.0515873	3.97226
CCDC141andTTN|PPFIA1	AGCCACACTAACTGTGACAG	CAGACACTCGCCTATGGGGA	6	0.0491803	3	0.0119048	4.13115
CCDC141andTTN|LSM1	AGCCACACTAACTGTGACAG	AAAAGCACTTGGTTCTGCTT	49	0.401639	19	0.0753968	5.32701
CCDC141andTTN|MXI1	AGCCACACTAACTGTGACAG	AGTGTGAACATGGCTACGCC	7	0.057377	2	0.00793651	7.22951
CCDC141andTTN|LMF1	AGCCACACTAACTGTGACAG	TCGTGGCATTCCTGGTGGCT	29	0.237705	7	0.0277778	8.55738
CCDC141andTTN|CCDC28A	AGCCACACTAACTGTGACAG	GAAATGAATGTTCCATTGAA	21	0.172131	5	0.0198413	8.67541
CCDC141andTTN|H6PD	AGCCACACTAACTGTGACAG	GCCGCACCAGCTTCTATGAG	23	0.188525	5	0.0198413	9.50164
CCDC141andTTN|ARHGAP5	AGCCACACTAACTGTGACAG	GGTTATGTACCGAAGGACTC	5	0.0409836	1	0.00396825	10.3279
CCDC141andTTN|PICALM	AGCCACACTAACTGTGACAG	ACTTAATTCAGTGCACAAAT	6	0.0491803	1	0.00396825	12.3934
CCDC141andTTN|ERICH1	AGCCACACTAACTGTGACAG	ATCAGGATCCTCATGACCAG	6	0.0491803	1	0.00396825	12.3934
CCDC141andTTN|CYP2J2	AGCCACACTAACTGTGACAG	TTTGTGAAGAAATATGGGAA	6	0.0491803	1	0.00396825	12.3934
CCDC141andTTN|USP53	CTGTCACAGTTAGTGTGGCT	ATATCCAATTGCCATAAAAC	7	0.057377	1	0.00396825	14.459
CCDC141andTTN|DCUN1D2	AGCCACACTAACTGTGACAG	ACTTAGAAATGGCTGTTGCG	7	0.057377	1	0.00396825	14.459
CCDC141andTTN|ATP6V1E2	AGCCACACTAACTGTGACAG	CTGAGAAAGTGGAACTCCAG	7	0.057377	1	0.00396825	14.459
CCDC141andTTN|ADAM9	AGCCACACTAACTGTGACAG	CCTATATATGCAAACAGATT	7	0.057377	1	0.00396825	14.459
CCDC141andTTN|TIAL1	AGCCACACTAACTGTGACAG	ATACGTAGGTAACCTTTCCA	8	0.0655738	1	0.00396825	16.5246
CCDC141andTTN|KIAA1712	AGCCACACTAACTGTGACAG	AAGCATCAAGTGTACCTGAT	8	0.0655738	1	0.00396825	16.5246
CCDC141andTTN|ACTG1	TGCACCTAAGTTATGAAAAG	ATTATGTTTGAGACCTTCAA	10	0.0819672	1	0.00396825	20.6557
CCDC141andTTN|LSM14A	CTGTCACAGTTAGTGTGGCT	TTCTGTACCAAAGGATCGAA	18	0.147541	1	0.00396825	37.1803
