# Supplementary material for: A statistical model to identify hereditary and epigenetic fusion genes associated with dilated cardiomyopathy
Source: Front Genet. 2024 Oct 1;15:1438887. doi: 10.3389/fgene.2024.1438887 (PMC11473313; doi:10.3389/fgene.2024.1438887)
Supplement: Supplementary file 3 [file Table4.XLSX]

## Sheet: STable2
Fusion Gene ID	5' fusion junctions	3' fusion junctions	DCM (122)	DCM ratio	GTEx (252)	GTEx ratio	Z-score	Fusion Type	Positive DCM Samples
EEF1DP3|FRY	GAGACCATCCATATTTCCAG	CTTCTCCCGTTGGCAACGGT	121	0.991803	133	0.527778	9.01261	READ_THROUGH	20AA01165|20AH01746|20AO01901|20AP01279|20AP01457|20AP01844|20AR01418|20BB01870|20BD01840|20BM01499|20BP01200|20CG01120|20CH01353|20CM01195|20CP01865|20CS01710|20CT01836|20DB01398|20DH01138|20DH01701|20DL01300|20DM01835|20DS01225|20DW01830|20EC01205|20EG01127|20EL01751|20ES01406|20GF01948|20GJ01209|20GM01331|20HP01960|20HW01332|20IM01570|20IS01302|20JA01866|20JB01501|20JB01682|20JB01941|20JC01379…
DCUN1D2|ADPRHL1	GTCTAACTACGATGAAGAAG	ACTACTGGTGCCTGGATGAT	120	0.983607	105	0.416667	10.4995	READ_THROUGH	20AA01165|20AH01746|20AO01901|20AP01279|20AP01457|20AP01844|20AR01418|20BB01870|20BD01840|20BM01499|20BP01200|20CG01120|20CH01353|20CM01195|20CP01865|20CS01710|20CT01836|20DB01398|20DH01138|20DH01701|20DL01300|20DS01225|20DW01830|20EC01205|20EG01127|20EL01751|20ES01406|20GF01948|20GJ01209|20GM01331|20HP01960|20HW01332|20IM01570|20IS01302|20JA01866|20JB01501|20JB01682|20JB01941|20JC01379|20JC01456…
IGSF5|PCP4	GCTGTGGCCCTCCTCACCAG	CGACAAGGTGCTGGGGCAAC	118	0.967213	204	0.809524	4.13227	READ_THROUGH	20AA01165|20AH01746|20AO01901|20AP01279|20AP01457|20AP01844|20AR01418|20BB01870|20BD01840|20BM01499|20BP01200|20CG01120|20CH01353|20CM01195|20CP01865|20CS01710|20CT01836|20DB01398|20DH01138|20DH01701|20DL01300|20DM01835|20DS01225|20DW01830|20EC01205|20EG01127|20EL01751|20ES01406|20GF01948|20GJ01209|20GM01331|20HP01960|20HW01332|20IM01570|20IS01302|20JA01866|20JB01501|20JB01682|20JB01941|20JC01379…
CDKL3andPPP2CA|SKP1	TCAAGAGCCTCTGCGAGAAG	ATGCCTTCAATTAAGTTGCA	114	0.934426	100	0.396825	9.85165	READ_THROUGH	20AA01165|20AO01901|20AP01279|20AP01457|20AP01844|20AR01418|20BB01870|20BD01840|20BM01499|20BP01200|20CG01120|20CH01353|20CM01195|20CS01710|20CT01836|20DB01398|20DH01138|20DH01701|20DL01300|20DM01835|20DS01225|20DW01830|20EC01205|20EG01127|20EL01751|20ES01406|20GF01948|20GJ01209|20GM01331|20HP01960|20HW01332|20IM01570|20IS01302|20JA01866|20JB01501|20JB01682|20JB01941|20JC01379|20JC01456|20JC01720…
CKMT2|ZCCHC9	ATAGAATTGGTCGATCAGAG	GTGTGTTTCCATTGTAGAAA	108	0.885246	100	0.396825	8.91301	READ_THROUGH	20AA01165|20AH01746|20AO01901|20AP01279|20AP01457|20AP01844|20BB01870|20BD01840|20BM01499|20BP01200|20CG01120|20CH01353|20CM01195|20CP01865|20CS01710|20CT01836|20DB01398|20DH01138|20DH01701|20DL01300|20DM01835|20DS01225|20EC01205|20EG01127|20EL01751|20ES01406|20GF01948|20GJ01209|20GM01331|20HP01960|20HW01332|20IM01570|20JA01866|20JB01501|20JB01682|20JB01941|20JC01379|20JC01456|20JC01720|20JD01274…
ZNF782|ZNF510	TCTAAGCAGGAACTCCCCAG	GAAGGAGGGAGCCCCAGGAA	105	0.860656	75	0.297619	10.2168	READ_THROUGH	20AA01165|20AH01746|20AP01279|20AP01457|20AP01844|20AR01418|20BB01870|20BM01499|20CG01120|20CH01353|20CM01195|20CP01865|20CS01710|20CT01836|20DB01398|20DH01138|20DH01701|20DL01300|20DS01225|20DW01830|20EC01205|20EG01127|20EL01751|20ES01406|20GF01948|20GJ01209|20GM01331|20HP01960|20HW01332|20IM01570|20IS01302|20JA01866|20JB01501|20JB01941|20JC01379|20JC01456|20JC01720|20JD01274|20JD01577|20JG01849…
MRPS10|GUCA1B	TTGCCATGGAAGTAACAAAG	GACAACACCATCGACTTCCT	99	0.811475	68	0.269841	9.87822	READ_THROUGH	20AA01165|20AH01746|20AP01279|20AP01457|20AP01844|20AR01418|20BB01870|20BD01840|20BM01499|20BP01200|20CG01120|20CH01353|20CS01710|20CT01836|20DB01398|20DH01138|20DH01701|20DM01835|20EC01205|20EG01127|20EL01751|20ES01406|20GJ01209|20GM01331|20HP01960|20HW01332|20IM01570|20IS01302|20JA01866|20JB01682|20JC01379|20JC01720|20JD01274|20JD01577|20JJ01199|20JM01263|20JM01785|20JN01273|20JP01292|20JR01203…
TM9SF3|TLL2	AGCCTTGGGGATAATGTGTG	CTGTCTTTTGGGGAGACATT	95	0.778689	75	0.297619	8.7596	READ_THROUGH	20AA01165|20AH01746|20AP01279|20AP01457|20AP01844|20AR01418|20BD01840|20BM01499|20BP01200|20CG01120|20CH01353|20CP01865|20DB01398|20DH01138|20DH01701|20DL01300|20DM01835|20DW01830|20EC01205|20EL01751|20ES01406|20GF01948|20GJ01209|20HP01960|20HW01332|20IS01302|20JA01866|20JB01501|20JB01682|20JB01941|20JC01379|20JC01456|20JD01274|20JD01577|20JG01849|20JM01263|20JM01785|20JN01273|20JP01292|20JR01203…
PAOXandMTG1|LOC619207	AACAAACACCAGCGCTTTGG	GTGGACCAGGTGCTCTGAGG	84	0.688525	105	0.416667	4.92994	READ_THROUGH	20AH01746|20AP01457|20AP01844|20AR01418|20BD01840|20BM01499|20CH01353|20CP01865|20CS01710|20DB01398|20DH01138|20DH01701|20DL01300|20DS01225|20DW01830|20EL01751|20ES01406|20GM01331|20HP01960|20HW01332|20IM01570|20IS01302|20JA01866|20JB01501|20JB01682|20JB01941|20JC01379|20JC01720|20JD01577|20JG01849|20JM01263|20JM01785|20JN01273|20JP01292|20JR01203|20KM01480|20LA01853|20LB01727|20LD01214|20LH01824…
SLC29A1|HSP90AB1	TCACAGCTGTATTCATGTGG	ATGCCTGAGGAAGTGCACCA	80	0.655738	76	0.301587	6.51198	READ_THROUGH	20AP01279|20AP01844|20AR01418|20BB01870|20BD01840|20BM01499|20CG01120|20CM01195|20CP01865|20CS01710|20CT01836|20DB01398|20DH01138|20DH01701|20DM01835|20DS01225|20DW01830|20ES01406|20GJ01209|20GM01331|20HP01960|20HW01332|20IM01570|20IS01302|20JA01866|20JB01501|20JC01379|20JC01720|20JD01274|20JD01577|20JM01263|20JM01785|20JN01273|20JP01292|20JR01203|20LB01727|20LD01214|20LH01824|20LO01967|20MB01537…
EEF1DP3|FRY	TGTCCTGGCCTCTTCCTCAG	CTTCTCCCGTTGGCAACGGT	79	0.647541	13	0.0515873	12.5461	READ_THROUGH	20AH01746|20AO01901|20AP01279|20AP01457|20AP01844|20AR01418|20BB01870|20BD01840|20BM01499|20CG01120|20CH01353|20CM01195|20CP01865|20CS01710|20CT01836|20DH01138|20DL01300|20DS01225|20EC01205|20EL01751|20ES01406|20GF01948|20HP01960|20HW01332|20IS01302|20JA01866|20JC01456|20JC01720|20JD01274|20JD01577|20JG01849|20JJ01199|20JM01263|20JM01785|20JN01273|20JR01203|20JT01288|20KM01480|20LD01214|20LH01824…
CTNNBIP1|CLSTN1	TCCGCACTCCATCGACCAGG	TTAACAAGCACAAGCCCTGG	78	0.639344	42	0.166667	9.18065	READ_THROUGH	20AH01746|20AP01457|20AP01844|20AR01418|20BB01870|20CG01120|20CH01353|20CS01710|20CT01836|20DH01701|20DL01300|20DM01835|20DS01225|20DW01830|20EG01127|20EL01751|20GF01948|20GJ01209|20GM01331|20HW01332|20IS01302|20JB01501|20JB01682|20JB01941|20JC01379|20JC01456|20JC01720|20JD01274|20JD01577|20JG01849|20JJ01199|20JM01263|20JM01785|20JN01273|20JR01203|20JT01288|20KM01480|20LA01853|20LB01727|20LM01196…
LOC619207|CYP2E1	TGCACTTCTATGGCCGTAAA	TTAACTTGAGAAAGTGGAAT	73	0.598361	104	0.412698	3.37147	READ_THROUGH	20AH01746|20AP01279|20AP01457|20AP01844|20BB01870|20BD01840|20CH01353|20CM01195|20CS01710|20DB01398|20DH01701|20DW01830|20EC01205|20EL01751|20ES01406|20GM01331|20HP01960|20HW01332|20IM01570|20IS01302|20JA01866|20JB01501|20JB01941|20JC01456|20JC01720|20JG01849|20JJ01199|20JM01263|20JN01273|20JR01203|20JT01288|20JW01850|20KM01480|20LA01853|20LB01727|20LD01214|20LM01196|20LO01967|20MB01537|20MC01968…
DNAJC25-GNG10|UGCG	GTGCTTTACTCTGAAGACTC	CCGATTACACCTCAACAAGA	72	0.590164	24	0.0952381	10.273	READ_THROUGH	20AP01279|20AP01457|20AP01844|20AR01418|20BB01870|20BM01499|20BP01200|20CH01353|20CM01195|20CS01710|20CT01836|20DH01138|20DH01701|20DL01300|20DM01835|20EG01127|20EL01751|20ES01406|20GM01331|20HW01332|20IM01570|20IS01302|20JA01866|20JB01501|20JC01379|20JC01456|20JC01720|20JD01274|20JJ01199|20JM01263|20JM01785|20JR01203|20LA01853|20LD01214|20LH01824|20LM01196|20LO01967|20MC01828|20MC01968|20MG01931…
PRSS42|PRSS45andPRSS50	GTCAACTCCTGTGTCTTTGA	GGAGATTCTGGGGGGCCCCT	71	0.581967	46	0.18254	7.81078	READ_THROUGH	20AH01746|20AO01901|20AP01279|20AP01844|20BD01840|20BM01499|20BP01200|20CH01353|20CM01195|20CP01865|20CS01710|20DB01398|20DH01701|20DM01835|20DS01225|20DW01830|20EC01205|20EL01751|20ES01406|20GF01948|20GJ01209|20GM01331|20HP01960|20HW01332|20JA01866|20JB01501|20JD01274|20JD01577|20JJ01199|20JM01263|20JM01785|20JN01273|20JP01292|20JR01203|20JW01850|20LA01853|20LH01824|20LM01196|20MC01828|20ME01913…
PLEKHM1P|LOC146880	CTGAGGCCCGCCCAGCAGAC	ACCGGAGAGCAATGGTGTGA	68	0.557377	88	0.349206	3.82776	READ_THROUGH	20AA01165|20AH01746|20AO01901|20AR01418|20BD01840|20BM01499|20BP01200|20CG01120|20CH01353|20DH01701|20DS01225|20DW01830|20EC01205|20EG01127|20ES01406|20GF01948|20HP01960|20HW01332|20IM01570|20IS01302|20JA01866|20JB01501|20JB01682|20JC01720|20JD01577|20JJ01199|20JM01785|20JR01203|20JT01288|20JW01850|20LH01824|20LM01196|20MB01537|20MC01968|20ME01913|20MF01454|20MG01931|20MH01845|20MH01879|20ML01902…
MARCH2|HNRNPM	TCTATGTCCTCTGGACGCTG	TGAAGGAGAACGACCTGCTC	64	0.52459	45	0.178571	6.90366	READ_THROUGH	20AA01165|20AH01746|20AO01901|20AP01279|20AP01844|20AR01418|20BD01840|20BM01499|20CG01120|20CH01353|20CS01710|20DB01398|20DH01701|20DL01300|20EG01127|20EL01751|20ES01406|20GM01331|20HP01960|20IS01302|20JA01866|20JB01941|20JD01577|20JG01849|20JJ01199|20JP01292|20JW01850|20LA01853|20LB01727|20LD01214|20LO01967|20MC01968|20MD01251|20ME01913|20MF01454|20MH01845|20MQ01937|20MS01733|20MT01164|20OH01215…
AGGF1|LOC728723	GTGGAGGAATGAAAACGCCG	GAAAACACAGATCCTGGTGC	63	0.516393	29	0.115079	8.44854	READ_THROUGH	20AA01165|20AP01279|20AP01457|20AR01418|20BB01870|20CG01120|20CM01195|20CS01710|20DB01398|20DH01138|20DL01300|20DS01225|20EC01205|20ES01406|20HP01960|20HW01332|20IS01302|20JA01866|20JB01501|20JB01941|20JC01720|20JD01274|20JD01577|20JG01849|20JJ01199|20JM01263|20JM01785|20JP01292|20JW01850|20LA01853|20LB01727|20LD01214|20LM01695|20MB01537|20MD01251|20ME01913|20MG01931|20MH01845|20MS01733|20MT01164…
SLC25A16|DNA2	CCGGAATTTGAAAAGTGCCT	TTTGCGATCCCCGCGTCCAG	61	0.5	63	0.25	4.81477	READ_THROUGH	20AH01746|20AP01457|20AR01418|20BD01840|20BM01499|20CH01353|20CP01865|20DH01138|20DH01701|20DL01300|20DS01225|20EG01127|20ES01406|20GF01948|20GJ01209|20HW01332|20IM01570|20IS01302|20JB01501|20JB01941|20JC01720|20JD01274|20JG01849|20JJ01199|20JM01785|20JR01203|20LB01727|20LH01824|20MC01968|20MF01454|20MG01931|20MH01890|20ML01902|20PC01455|20PD01198|20PF01735|20PH01298|20PM01841|20PR01392|20PS01194…
KDM5A|SLC6A13	AAAGGCCCTGCAAGGACAAG	GTGCCTTCTTCATCCCCTAC	59	0.483607	32	0.126984	7.53548	READ_THROUGH	20AP01279|20AP01844|20BB01870|20BD01840|20CG01120|20CM01195|20CP01865|20CS01710|20DH01138|20DS01225|20EC01205|20EG01127|20EL01751|20ES01406|20GM01331|20HP01960|20HW01332|20JA01866|20JC01456|20JD01274|20JG01849|20JJ01199|20JM01263|20JR01203|20LD01214|20LH01824|20LM01695|20MB01537|20MC01828|20MF01454|20MH01845|20MH01890|20ML01902|20MQ01937|20MT01164|20OH01215|20PH01298|20PM01841|20PR01392|20PS01194…
NRIP1|LOC100128341	GGGAGCCGCGGCGGCCTGGG	ACTCCTGCCCCTGCCACGAG	57	0.467213	18	0.0714286	8.96208	READ_THROUGH	20AA01165|20AH01746|20AP01457|20AR01418|20BB01870|20BP01200|20CG01120|20CH01353|20DH01138|20DL01300|20DS01225|20DW01830|20EG01127|20ES01406|20GF01948|20GJ01209|20HW01332|20IM01570|20IS01302|20JA01866|20JB01941|20JD01274|20JD01577|20JJ01199|20JP01292|20JR01203|20LD01214|20LM01196|20LO01967|20ME01913|20MF01454|20MG01931|20MH01845|20MH01879|20MT01164|20PC01455|20PL01827|20PR01392|20RC01659|20RC01868…
SLC25A16|DNA2	CCGGAATTTGAAAAGTGCCT	ATTTCAGAAGAAAGTGGTAG	57	0.467213	34	0.134921	7.02138	READ_THROUGH	20AH01746|20AP01279|20AP01457|20AP01844|20BB01870|20BM01499|20CG01120|20CM01195|20DH01701|20DL01300|20DS01225|20EL01751|20ES01406|20IS01302|20JA01866|20JC01720|20JD01577|20JG01849|20JM01263|20JN01273|20JT01288|20JW01850|20LB01727|20LH01824|20LM01196|20LM01695|20MD01251|20MF01454|20MG01931|20MH01845|20MH01879|20ML01902|20MQ01937|20MS01733|20OH01215|20PC01455|20PD01198|20RC01868|20RD01346|20RH01884…
SLC35A3|HIAT1	CAAGATTTTGTGCCAACCAG	CCTCAAGGAATAGGTTCTCC	55	0.45082	22	0.0873016	8.15114	READ_THROUGH	20AP01457|20AP01844|20BD01840|20BP01200|20CM01195|20CS01710|20DB01398|20DH01138|20DH01701|20DL01300|20DS01225|20DW01830|20EG01127|20EL01751|20GF01948|20GM01331|20IM01570|20IS01302|20JA01866|20JB01501|20JC01379|20JC01456|20JD01577|20JM01785|20JN01273|20JR01203|20JT01288|20JW01850|20LB01727|20LH01824|20LO01967|20MC01828|20MC01968|20MG01931|20MH01845|20MQ01937|20MS01733|20MT01164|20OH01215|20PD01198…
MYL3|PRSS45andPRSS50	CAGCTAAACCTCGTGCCCAG	GGAGATTCTGGGGGGCCCCT	55	0.45082	39	0.154762	6.18799	READ_THROUGH	20AH01746|20AP01279|20BD01840|20BM01499|20CG01120|20CH01353|20CM01195|20CT01836|20DL01300|20DS01225|20EC01205|20EG01127|20GF01948|20GM01331|20IM01570|20IS01302|20JA01866|20JB01501|20JC01720|20JD01577|20JG01849|20JJ01199|20JM01785|20JN01273|20JP01292|20JW01850|20LA01853|20MC01828|20MC01968|20MG01931|20MH01845|20MQ01937|20MS01733|20PC01455|20PL01827|20PS01194|20PS01694|20PW01714|20RD01346|20RE01817…
FAM162B|ZUFSP	TGATAGTGTCAGCCAAAAGG	CTACTTGTCAATACCATGCT	54	0.442623	27	0.107143	7.38425	READ_THROUGH	20AA01165|20AH01746|20AO01901|20AP01279|20AP01457|20AP01844|20AR01418|20BM01499|20CP01865|20DB01398|20DL01300|20DW01830|20EL01751|20HW01332|20IS01302|20JB01501|20JB01941|20JD01274|20JD01577|20JJ01199|20JM01785|20JP01292|20JR01203|20JT01288|20LA01853|20LO01967|20MC01968|20ME01913|20MF01454|20MG01931|20ML01902|20MQ01937|20MS01733|20MT01164|20OH01215|20PL01827|20PM01841|20PR01392|20RD01346|20RH01884…
PRKAA1|TTC33	GGATTTCCGTAGTATTGATG	AATGGCTTCCTTTGGGTGGA	53	0.434426	51	0.202381	4.69559	READ_THROUGH	20AH01746|20AO01901|20AP01457|20AP01844|20BB01870|20BM01499|20CG01120|20CM01195|20CS01710|20CT01836|20DH01701|20DS01225|20EG01127|20GF01948|20GJ01209|20GM01331|20HW01332|20IM01570|20JB01501|20JB01941|20JC01379|20JC01720|20JD01577|20JG01849|20JN01273|20JR01203|20LD01214|20LH01824|20LM01196|20LM01695|20LO01967|20ME01913|20MH01845|20ML01902|20MQ01937|20MS01733|20MT01164|20PC01455|20PH01298|20PL01827…
NFU1|GFPT1	AGGTAGAAGGCGTAGAACAG	GTATATTTGCTTACTTAAAC	52	0.42623	13	0.0515873	8.9639	READ_THROUGH	20AO01901|20AP01279|20AP01457|20BP01200|20CG01120|20CM01195|20CT01836|20DH01138|20DH01701|20EG01127|20ES01406|20GJ01209|20HP01960|20HW01332|20IS01302|20JB01682|20JC01379|20JD01274|20JM01263|20JN01273|20JR01203|20JT01288|20KM01480|20LB01727|20LD01214|20LO01967|20MC01828|20ME01913|20MH01890|20ML01902|20MQ01937|20OH01215|20PC01455|20PL01827|20PR01392|20PS01694|20PW01714|20RE01817|20RJ01217|20RL01528…
C15orf26|IL16	ATGAAGGCTTCCCCGTCCCG	GGACTCATGAAGTGGCAGCT	51	0.418033	28	0.111111	6.8174	READ_THROUGH	20AA01165|20AH01746|20AP01279|20AP01457|20BP01200|20CP01865|20CS01710|20DB01398|20DH01138|20DS01225|20DW01830|20EC01205|20EG01127|20IM01570|20JA01866|20JB01501|20JC01379|20JJ01199|20JR01203|20JW01850|20KM01480|20LB01727|20LD01214|20MC01828|20MG01931|20MH01845|20MH01890|20MT01164|20NB01855|20PD01198|20PF01735|20PH01298|20PP01831|20PR01392|20PW01714|20RB01952|20RD01346|20RH01884|20RJ01217|20RP01833…
LSP1|TNNT3	TCCCTAGGCGTCCCATCTCG	AAACCACCCACCTTCACCAT	47	0.385246	55	0.218254	3.39959	READ_THROUGH	20AO01901|20AP01457|20BD01840|20BM01499|20CG01120|20CH01353|20CP01865|20CT01836|20DB01398|20DW01830|20EG01127|20EL01751|20ES01406|20GF01948|20IM01570|20JA01866|20JC01456|20JD01577|20JG01849|20JJ01199|20MB01537|20MC01968|20MD01251|20MF01454|20MH01845|20MH01879|20MH01890|20ML01902|20MQ01937|20OH01215|20PL01827|20PW01714|20RB01952|20RE01817|20RH01884|20RJ01812|20RP01947|20RV01241|20RW01403|20SF01123…
CAPRIN2|IPO8	TCCACGAGCAAATTCGAGAG	TCCTACAAGATTATCAATTT	46	0.377049	36	0.142857	5.13204	READ_THROUGH	20AH01746|20AP01279|20AP01844|20BB01870|20CH01353|20DH01138|20DH01701|20DL01300|20DS01225|20EC01205|20EL01751|20ES01406|20GM01331|20HW01332|20IM01570|20JB01501|20JD01274|20JD01577|20JG01849|20JN01273|20JT01288|20LB01727|20LM01196|20LO01967|20MB01537|20MC01828|20MG01931|20MS01733|20MT01164|20OH01215|20PC01455|20PR01392|20RD01346|20RL01528|20RP01947|20RV01241|20RW01403|20SE01776|20SH01483|20SI01410…
FABP2|C4orf3	TAGGTGATGAACTAGTCCAG	ACTTGTTCGCTGATATCTAA	46	0.377049	55	0.218254	3.24273	READ_THROUGH	20AP01279|20AP01457|20AR01418|20BM01499|20CG01120|20DL01300|20DM01835|20EG01127|20ES01406|20GF01948|20IM01570|20IS01302|20JB01501|20JC01379|20JD01274|20JG01849|20JM01785|20JN01273|20JP01292|20LB01727|20LD01214|20LM01695|20MC01968|20MD01251|20MH01879|20MS01733|20MT01164|20OH01215|20PF01735|20PH01298|20PM01841|20PR01392|20PS01194|20RD01346|20RJ01217|20RP01386|20RP01947|20RT01367|20RW01403|20SB01532…
KIAA0317|LTBP2	CTGCCTACTGCACACACATG	GAGGAACGTCTGCGGGGGAC	45	0.368852	14	0.0555556	7.79275	READ_THROUGH	20AH01746|20AP01457|20AP01844|20BB01870|20BD01840|20BM01499|20CG01120|20CS01710|20CT01836|20DB01398|20DH01701|20EG01127|20ES01406|20GF01948|20GM01331|20IS01302|20JB01501|20JB01941|20JC01379|20JC01456|20JG01849|20JJ01199|20JN01273|20JT01288|20JW01850|20LM01695|20ME01913|20MG01931|20ML01902|20MT01164|20PM01841|20PS01194|20PW01714|20RE01817|20RL01528|20RS01126|20RV01241|20SE01776|20SH01483|20SI01410…
EIF3K|ACTN4	GGAGAAGATTGACTTTGACA	ACCTTCACGGCATGGTGCAA	45	0.368852	16	0.0634921	7.49362	READ_THROUGH	20AH01746|20AR01418|20BB01870|20CS01710|20DB01398|20DH01701|20DL01300|20DS01225|20DW01830|20ES01406|20GF01948|20GJ01209|20HP01960|20IM01570|20JA01866|20JB01501|20JB01682|20JM01785|20JP01292|20JR01203|20JT01288|20LH01824|20LM01695|20MF01454|20MG01931|20MH01845|20MH01890|20MS01733|20NB01855|20PH01298|20PS01194|20PW01714|20RB01952|20RC01868|20RD01346|20RH01884|20RJ01812|20RP01386|20RP01833|20RP01947…
CKMT2|ZCCHC9	GGATCCCAAAGCTCAGCAAG	GTGTGTTTCCATTGTAGAAA	45	0.368852	26	0.103175	6.14216	READ_THROUGH	20AP01457|20BM01499|20CS01710|20DB01398|20DH01701|20DW01830|20EC01205|20EG01127|20ES01406|20HP01960|20JB01941|20JD01274|20JJ01199|20JM01263|20JM01785|20JP01292|20JR01203|20LB01727|20LM01196|20LM01695|20MC01968|20MH01890|20ML01902|20MS01733|20MT01164|20PF01735|20PH01298|20PL01827|20PM01841|20PP01831|20PW01714|20RC01659|20RD01346|20RL01528|20RP01833|20RT01367|20RV01241|20RW01823|20SB01532|20SF01123…
CCDC122|ENOX1	GCGGTACTGGTGTATAATAG	GTCCTTTGCTGCCAGCATGA	43	0.352459	11	0.0436508	7.96587	READ_THROUGH	20AO01901|20AP01457|20AP01844|20AR01418|20BB01870|20BM01499|20BP01200|20CM01195|20CT01836|20DB01398|20DL01300|20DM01835|20DW01830|20EG01127|20GF01948|20IM01570|20JB01501|20JC01379|20JC01720|20JD01274|20JJ01199|20JM01785|20JP01292|20JT01288|20JW01850|20LH01824|20LO01967|20MC01968|20MH01845|20MT01164|20NB01855|20PH01298|20PL01827|20PR01392|20PS01194|20RH01884|20RP01947|20RT01367|20SC01497|20SD01603…
PLEKHM1P|LOC146880	GAGGGGCGCCGGCAGATTTA	ACCGGAGAGCAATGGTGTGA	43	0.352459	35	0.138889	4.7661	READ_THROUGH	20AP01279|20AP01457|20AR01418|20BM01499|20CP01865|20CS01710|20DB01398|20DS01225|20EG01127|20EL01751|20HP01960|20JA01866|20JB01501|20JB01941|20JC01379|20JD01577|20JJ01199|20JP01292|20KM01480|20LM01695|20MB01537|20MC01968|20MH01845|20MH01890|20ML01902|20MT01164|20OH01215|20PM01841|20PS01694|20PW01714|20RD01346|20RJ01217|20RL01528|20RP01947|20SB01532|20SC01497|20SD01837|20SI01410|20SS01190|20TH01341…
UBA2|WTIP	TCAGCCCTCCACCTCCACAG	GCATTTGCATCAAGTGTGGG	41	0.336066	28	0.111111	5.25819	READ_THROUGH	20AP01457|20BB01870|20BD01840|20BP01200|20DB01398|20DH01701|20DW01830|20EC01205|20EG01127|20GF01948|20GJ01209|20GM01331|20JB01682|20JB01941|20JC01456|20JM01263|20JM01785|20JP01292|20LB01727|20LM01695|20MB01537|20MC01828|20ME01913|20MF01454|20MH01845|20MH01890|20MT01164|20NB01855|20PH01298|20PW01714|20RB01952|20RC01659|20RC01868|20RH01884|20RL01528|20RP01386|20RS01126|20RV01241|20SC01497|20SF01123…
PHOSPHO2andKLHL23|SSB	CACCTCCAGTCCACATCCAG	ATAGCCGCAATGGCTGAAAA	41	0.336066	29	0.115079	5.13683	READ_THROUGH	20AA01165|20BB01870|20CG01120|20CM01195|20CS01710|20DB01398|20EC01205|20ES01406|20GF01948|20GM01331|20JA01866|20JB01941|20JC01379|20JC01456|20JC01720|20JG01849|20JN01273|20JP01292|20LO01967|20MB01537|20MC01968|20ME01913|20ML01902|20MQ01937|20MS01733|20MT01164|20OH01215|20PP01831|20PR01392|20PS01694|20RJ01812|20RP01386|20RP01833|20RS01126|20RT01367|20SC01497|20SD01603|20SF01123|20SS01190|20TW01940…
PELP1|ALOX15	CCGAAGCTCTCCAGGAAAAG	TCTCCCTCCGTCGCCCAGGC	39	0.319672	13	0.0515873	7.0252	READ_THROUGH	20AH01746|20AP01279|20BP01200|20CS01710|20DH01138|20EC01205|20EG01127|20GM01331|20HW01332|20IS01302|20JB01501|20JB01941|20JC01456|20JC01720|20JP01292|20JT01288|20JW01850|20LD01214|20LM01196|20MD01251|20ML01902|20MS01733|20PC01455|20PH01298|20PR01392|20PS01194|20PW01714|20RD01346|20RJ01217|20RP01833|20RP01947|20SB01532|20SD01837|20SF01123|20SH01483|20SS01190|20TU01919|20VB01876|20WC01228
KDM5A|SLC6A13	AAAGGCCCTGCAAGGACAAG	GTGGGATGGATAGCAGGGTC	39	0.319672	16	0.0634921	6.5582	READ_THROUGH	20AP01279|20AR01418|20CH01353|20CM01195|20DB01398|20DH01701|20EG01127|20ES01406|20JB01682|20JC01379|20JC01456|20JP01292|20JR01203|20LB01727|20LD01214|20LH01824|20LM01695|20LO01967|20MF01454|20MH01890|20NB01855|20PF01735|20PL01827|20RB01952|20RD01346|20RE01817|20RH01884|20RJ01217|20RP01386|20RP01833|20RT01367|20RV01241|20RW01403|20SC01497|20SI01410|20TU01919|20TW01940|20VB01876|20WC01228
ACSS1|C20orf3	GACAAGCAGGCTGCTGCTAA	CTCCTTTAGCGGCAGAGTTT	37	0.303279	29	0.115079	4.47597	READ_THROUGH	20AH01746|20CS01710|20DB01398|20HW01332|20IM01570|20IS01302|20JA01866|20JB01501|20JC01379|20JC01720|20JJ01199|20JN01273|20JT01288|20KM01480|20LA01853|20LD01214|20MH01845|20MH01879|20MH01890|20ML01902|20OH01215|20PD01198|20PH01298|20PL01827|20PR01392|20RC01659|20RH01884|20RL01528|20RP01386|20RP01947|20RW01403|20RW01823|20SB01532|20SH01483|20SI01410|20TU01919|20WP01197
C6orf106|SPDEF	CAGTAGTGACTTACAGTAAG	ACACAGCCGCCAGCCCAAAC	37	0.303279	39	0.154762	3.34639	READ_THROUGH	20AP01844|20BD01840|20BP01200|20CG01120|20CM01195|20CP01865|20DB01398|20DH01138|20EL01751|20GF01948|20GJ01209|20JA01866|20JB01682|20JB01941|20JM01263|20JM01785|20JP01292|20LA01853|20MC01828|20NB01855|20PH01298|20PM01841|20PR01392|20RC01659|20RD01346|20RE01817|20RL01528|20RV01241|20SB01532|20SD01603|20SD01837|20SE01776|20SH01483|20SW01296|20TU01919|20VB01876|20WP01197
CKMT2|ZCCHC9	ATAGAATTGGTCGATCAGAG	GTACCACTGATGAAATTATG	36	0.295082	12	0.047619	6.70806	READ_THROUGH	20AP01457|20BD01840|20BM01499|20CH01353|20CS01710|20DS01225|20EC01205|20ES01406|20GF01948|20HW01332|20JB01941|20JC01456|20JJ01199|20JR01203|20JT01288|20MC01828|20ME01913|20MQ01937|20MT01164|20PC01455|20PL01827|20PR01392|20PS01194|20RC01659|20RD01346|20RJ01217|20RL01528|20RP01833|20SC01497|20SD01603|20SF01123|20SH01483|20SP01339|20SS01190|20WC01228|20WP01197
MFGE8|HAPLN3	GTAACGATCAGTGGCTGCAG	TTTGCCCTGGGGCCCCAGCC	36	0.295082	27	0.107143	4.55284	READ_THROUGH	20AH01746|20AP01844|20AR01418|20CM01195|20DH01701|20DL01300|20DS01225|20EG01127|20ES01406|20GJ01209|20HW01332|20JA01866|20JC01379|20JM01785|20JN01273|20JT01288|20LA01853|20LH01824|20MB01537|20MF01454|20MH01879|20MS01733|20PF01735|20PL01827|20PM01841|20PS01194|20RB01952|20RJ01217|20RJ01812|20RL01528|20RP01386|20RP01833|20RP01947|20RT01367|20RW01403|20SF01123
PIAS2|ST8SIA5	CAAAGCAGCCCAACCAAAGG	GTACTTTGAATTTTATGAGG	35	0.286885	14	0.0555556	6.21595	READ_THROUGH	20AA01165|20BB01870|20BM01499|20CM01195|20CT01836|20DH01701|20DM01835|20EC01205|20GM01331|20HW01332|20IM01570|20IS01302|20JM01785|20JN01273|20JW01850|20LB01727|20MG01931|20MH01845|20ML01902|20PH01298|20PL01827|20PR01392|20RB01952|20RC01868|20RD01346|20RE01817|20RL01528|20RP01386|20RT01367|20SH01483|20SS01190|20SW01296|20TU01919|20TW01940|20WP01197
C10orf76|KCNIP2andMGEA5	CTGCCTTCTTCAAAGAGCTG	ACAGCGTGGACGATGAATTT	35	0.286885	18	0.0714286	5.60126	READ_THROUGH	20AH01746|20AP01457|20BD01840|20DL01300|20EL01751|20GM01331|20HP01960|20HW01332|20IM01570|20IS01302|20JA01866|20JD01577|20JM01785|20JN01273|20KM01480|20LH01824|20MC01828|20MF01454|20MH01890|20MQ01937|20MT01164|20PH01298|20PL01827|20PM01841|20PP01831|20RB01952|20RD01346|20RL01528|20RP01386|20RW01403|20RW01823|20SB01532|20SD01837|20SW01296|20TW01940
CYB5D1|CHD3	CGCAGGAGCACACACTGGAG	ATAAGGATGACATTCGGCTG	35	0.286885	18	0.0714286	5.60126	READ_THROUGH	20AP01279|20AP01457|20AP01844|20BM01499|20CG01120|20DH01138|20DH01701|20DL01300|20GF01948|20JA01866|20JB01941|20JC01720|20JD01274|20JM01785|20JR01203|20LA01853|20LH01824|20MF01454|20ML01902|20MQ01937|20MS01733|20OH01215|20PF01735|20PH01298|20PS01194|20RC01659|20RP01386|20RP01833|20RS01126|20RT01367|20RW01823|20SD01837|20SI01410|20SS01190|20VB01876
GLYCTK|DNAH1	GCTGCTCGTGCTGATCTCAG	TCGGAAGCTTTGAGGTTCCT	34	0.278689	10	0.0396825	6.72576	READ_THROUGH	20AP01457|20BM01499|20CT01836|20DS01225|20DW01830|20EC01205|20EL01751|20ES01406|20GJ01209|20HP01960|20JB01501|20JC01379|20JD01274|20JM01263|20JT01288|20LD01214|20LH01824|20LM01695|20LO01967|20MC01968|20MH01890|20PD01198|20PM01841|20PP01831|20PW01714|20RP01386|20RP01833|20RP01947|20RW01403|20SB01532|20SF01123|20SH01483|20SI01410|20SW01296
HIATL2|ZNF782	GAACAAAGCCCACAGCACCG	GATCTCACTTTGTCACTCAG	34	0.278689	16	0.0634921	5.73315	READ_THROUGH	20AP01457|20BB01870|20BM01499|20CP01865|20DB01398|20DH01701|20EL01751|20GJ01209|20HW01332|20IS01302|20JA01866|20JB01501|20JC01456|20JG01849|20JM01785|20JN01273|20JP01292|20JR01203|20LO01967|20MG01931|20MH01845|20PD01198|20PF01735|20PS01694|20RE01817|20RL01528|20RP01947|20RS01126|20RW01403|20SC01497|20SD01837|20SF01123|20SW01296|20WP01197
TMED7andTICAM2|FEM1C	AATACAAGAGTGGCCTATTG	TTTGGTGCCCTGGTTGTCAG	33	0.270492	8	0.031746	6.92847	READ_THROUGH	20BD01840|20BP01200|20CM01195|20CP01865|20CS01710|20DB01398|20DH01701|20GJ01209|20HP01960|20HW01332|20IM01570|20IS01302|20JB01941|20JC01720|20JD01274|20JM01785|20JN01273|20JP01292|20JW01850|20LM01196|20MS01733|20PD01198|20PH01298|20PL01827|20PR01392|20PS01694|20RE01817|20RP01386|20RW01823|20SF01123|20SI01410|20SS01190|20TU01919
ACCS|EXT2	ACAGCTGCTCCGGGACCGTG	GAGTGTGAGGAAGAGGCTGT	33	0.270492	12	0.047619	6.2111	READ_THROUGH	20AA01165|20AR01418|20BM01499|20DH01701|20DW01830|20EC01205|20GJ01209|20HW01332|20IS01302|20JB01682|20JM01263|20JM01785|20JR01203|20JT01288|20KM01480|20LM01695|20MH01845|20OH01215|20PL01827|20PM01841|20PP01831|20PW01714|20RC01868|20RE01817|20RH01884|20RP01833|20RT01367|20RW01403|20SC01497|20SD01603|20SF01123|20SS01190|20WP01197
CTSC|RAB38	CAGTCCTGTTCGAAACCAAG	GTCAAGAAAGATTTGGAAAC	33	0.270492	20	0.0793651	4.96875	READ_THROUGH	20AP01457|20BB01870|20CM01195|20CT01836|20DB01398|20GF01948|20GJ01209|20HP01960|20IM01570|20JA01866|20JB01941|20JD01577|20JJ01199|20JN01273|20JP01292|20JR01203|20KM01480|20LM01196|20LO01967|20MH01879|20ML01902|20MQ01937|20PC01455|20PH01298|20PM01841|20PP01831|20RC01659|20RH01884|20RJ01217|20RP01833|20RT01367|20SI01410|20WP01197
ZW10|TMPRSS5	TTGCAAGAAATTGGGGATCG	AGCCTGATGCTGGATGACCA	33	0.270492	22	0.0873016	4.68966	READ_THROUGH	20AO01901|20AP01457|20BB01870|20BM01499|20CG01120|20CM01195|20DL01300|20EG01127|20GM01331|20HW01332|20IM01570|20IS01302|20JM01785|20JT01288|20LD01214|20LM01196|20LM01695|20MD01251|20ME01913|20MT01164|20PS01194|20PW01714|20RC01659|20RD01346|20RE01817|20RH01884|20RJ01217|20RP01386|20RW01403|20SD01603|20SH01483|20TW01940|20VB01876
LOC100132077|HIATL1	AACAAAGCCCACAAGCACCG	CTACAAGGCTTTGGCCGACC	32	0.262295	13	0.0515873	5.87209	READ_THROUGH	20AA01165|20BD01840|20CG01120|20CM01195|20DB01398|20DM01835|20EC01205|20GJ01209|20JB01501|20JB01941|20JC01456|20JR01203|20JT01288|20LB01727|20LH01824|20LM01196|20MC01828|20MC01968|20ME01913|20MQ01937|20MT01164|20NB01855|20PL01827|20PM01841|20RH01884|20RL01528|20RP01386|20SD01603|20SH01483|20SS01190|20SW01296|20WP01197
SRSF6|L3MBTLandSGK2	ATCTCAAAAAGTCGCTCCCG	GCCTGCCAGGATGGAGGGGC	31	0.254098	14	0.0555556	5.53307	READ_THROUGH	20AH01746|20BD01840|20CM01195|20CS01710|20DL01300|20GJ01209|20IM01570|20JB01682|20JC01720|20JD01274|20JG01849|20JJ01199|20JM01785|20JP01292|20JT01288|20MC01828|20ME01913|20MG01931|20MS01733|20PC01455|20RC01659|20RJ01217|20RJ01812|20RP01833|20SD01837|20SE01776|20SF01123|20SH01483|20SI01410|20SP01339|20VB01876
LRRC8B|LRRC8CandLRRC8D	TTGCTGTGACCAACAACAAT	AAACATGATTCCCGTGACAG	30	0.245902	14	0.0555556	5.35644	READ_THROUGH	20AP01279|20AR01418|20BB01870|20CG01120|20CS01710|20DL01300|20EC01205|20GJ01209|20GM01331|20JB01501|20JR01203|20JW01850|20ME01913|20MF01454|20MG01931|20MQ01937|20PC01455|20PH01298|20PS01694|20PW01714|20RE01817|20RJ01217|20RP01386|20RP01833|20RS01126|20RT01367|20RW01403|20SB01532|20SS01190|20VB01876
DGKG|ETV5	GGATGCAGCCATGTTGCACG	GAGGATCCCTTTTCCCCCAG	30	0.245902	15	0.0595238	5.19405	READ_THROUGH	20AA01165|20AO01901|20BB01870|20BD01840|20CP01865|20DH01138|20DL01300|20DS01225|20EL01751|20ES01406|20GM01331|20HP01960|20JC01720|20JD01577|20JP01292|20JT01288|20LO01967|20MC01968|20MQ01937|20OH01215|20PM01841|20PP01831|20RJ01812|20RP01833|20RS01126|20RT01367|20RW01403|20SD01837|20TU01919|20WP01197
WLS|DIRAS3	TGGAGAAGACCAGTCCAATG	GGGTCTCCTGCTGCCAGCTA	30	0.245902	17	0.0674603	4.88077	READ_THROUGH	20AP01279|20AR01418|20BB01870|20BM01499|20CM01195|20CP01865|20CT01836|20DH01138|20IS01302|20JC01720|20JG01849|20JJ01199|20JM01263|20JM01785|20JP01292|20LM01196|20MC01968|20MH01890|20MS01733|20PL01827|20PS01194|20PW01714|20RC01868|20RJ01217|20RL01528|20RP01386|20SC01497|20SD01837|20SH01483|20TH01341
A4GALT|CYB5R3	CGCCGCCGCTGGAGCTAGAG	TTGGGCCATATGGTGCTCTT	29	0.237705	32	0.126984	2.71712	READ_THROUGH	20BB01870|20BD01840|20CP01865|20CS01710|20DH01138|20DH01701|20DS01225|20ES01406|20HP01960|20JB01941|20JC01456|20JD01274|20JD01577|20JR01203|20LA01853|20LH01824|20LO01967|20MB01537|20MC01828|20MH01879|20NB01855|20RC01868|20RH01884|20RL01528|20RP01386|20RP01833|20RS01126|20RW01403|20SF01123
FLJ34690|MYOCD	AAGATGCAACAGTATTCTGG	TTTTACAGTTAAGACTTCAA	28	0.229508	1	0.00396825	7.64594	READ_THROUGH	20AP01279|20AR01418|20BB01870|20BD01840|20CS01710|20DH01701|20EG01127|20ES01406|20IS01302|20JM01785|20JP01292|20JR01203|20JW01850|20LD01214|20PF01735|20PW01714|20RC01868|20RJ01812|20RL01528|20RP01386|20RP01947|20RV01241|20SB01532|20SD01603|20SE01776|20SI01410|20SS01190|20VB01876
C4orf36|SLC10A6	CCTCTTCCATCTAAATGACA	CATCAGTATGACAACCTGTT	28	0.229508	5	0.0198413	6.70211	READ_THROUGH	20AH01746|20AP01457|20DB01398|20DH01138|20GM01331|20IM01570|20JC01379|20JG01849|20JP01292|20LO01967|20ME01913|20MH01890|20MS01733|20OH01215|20PC01455|20PR01392|20RB01952|20RE01817|20RJ01217|20RJ01812|20RL01528|20RP01833|20RP01947|20RT01367|20RW01403|20SD01837|20SI01410|20VB01876
KLF16|REXO1	GCACCTGCGGACGCACACAG	GGCTGGGTTACGACCCCTAC	28	0.229508	22	0.0873016	3.7886	READ_THROUGH	20AH01746|20AP01844|20BD01840|20BM01499|20DM01835|20ES01406|20GF01948|20HW01332|20JC01379|20JM01785|20JW01850|20LM01196|20LM01695|20MF01454|20MG01931|20ML01902|20MS01733|20OH01215|20PH01298|20PP01831|20RC01868|20RH01884|20RP01947|20RT01367|20RW01403|20RW01823|20TH01341|20VB01876
CPEB4|C5orf47	ATGGAGAGATAGATAAACGG	GCAGCAAGCCAATCACTGAG	27	0.221311	8	0.031746	5.90121	READ_THROUGH	20AP01279|20BD01840|20BM01499|20BP01200|20CS01710|20DH01138|20DS01225|20EL01751|20HP01960|20HW01332|20JD01274|20JN01273|20JR01203|20LH01824|20LM01196|20MB01537|20MC01828|20MF01454|20MH01845|20MH01879|20MQ01937|20PS01194|20PW01714|20RC01868|20RP01386|20SD01837|20TW01940
ZNF619andZNF620|ZNF621	TCCAGACCGCTTGGCGCCAG	CTCTTGAGGATCTTGCTTGT	26	0.213115	11	0.0436508	5.14609	READ_THROUGH	20AA01165|20AP01457|20AP01844|20BB01870|20BP01200|20CG01120|20DH01138|20JA01866|20JB01501|20JB01941|20JD01274|20JJ01199|20JM01263|20JM01785|20MG01931|20MH01845|20MT01164|20PC01455|20PF01735|20RB01952|20RP01947|20RW01403|20SE01776|20SF01123|20SH01483|20WP01197
ZNF570|ZNF793andZNF540	GACAAAAGGCTTGTGCTCAG	GCTCTTTCTGGCAAAGGTAA	26	0.213115	19	0.0753968	3.83798	READ_THROUGH	20AR01418|20CG01120|20DB01398|20DH01701|20DL01300|20GM01331|20HW01332|20IM01570|20JM01263|20LM01196|20MF01454|20ML01902|20MQ01937|20MS01733|20PF01735|20PL01827|20PR01392|20PS01694|20RC01868|20RD01346|20RH01884|20RJ01217|20RL01528|20RT01367|20SP01339|20WC01228
LOC643373|C1QTNF3andAMACR	AAAAGGCTGAGAAGCTTAAG	TCTCCACAAACCGGAGGACT	25	0.204918	1	0.00396825	7.16353	READ_THROUGH	20AH01746|20BM01499|20EG01127|20EL01751|20ES01406|20GM01331|20JM01785|20LD01214|20LM01695|20MB01537|20MH01890|20MS01733|20MT01164|20OH01215|20PH01298|20PL01827|20PW01714|20RL01528|20RP01833|20RP01947|20RT01367|20SB01532|20SD01603|20SW01296|20TH01341
CYB5R1|ADIPOR1	TCTGGATCATCCCCCAAAAG	TGTCTACCATCAGAGGGAGA	25	0.204918	7	0.0277778	5.74176	READ_THROUGH	20AR01418|20DH01701|20DL01300|20DW01830|20EG01127|20EL01751|20JB01501|20JB01941|20LA01853|20LD01214|20MC01828|20MH01845|20MH01890|20PC01455|20PM01841|20PW01714|20RC01868|20RH01884|20RJ01812|20RL01528|20RW01403|20SC01497|20SI01410|20VB01876|20WP01197
AMD11|PAIP1	AGACAGACAGGCCTTTCTAG	AGCAAACGAGGCCCCTGAGA	25	0.204918	10	0.0396825	5.14382	READ_THROUGH	20AP01457|20AR01418|20CM01195|20DB01398|20EG01127|20HP01960|20IS01302|20JB01501|20JD01577|20JW01850|20LA01853|20LD01214|20MH01845|20OH01215|20PH01298|20PM01841|20RE01817|20RL01528|20RP01947|20RW01403|20SB01532|20SC01497|20SD01837|20SH01483|20WP01197
VPS33B|PRC1	GTTCCTGGGCAGAGAGAAAG	TGAGGTGCTGGCGGAGGAGT	24	0.196721	9	0.0357143	5.14667	READ_THROUGH	20AR01418|20BP01200|20CM01195|20CT01836|20DB01398|20EG01127|20HW01332|20JA01866|20JC01379|20JM01263|20JR01203|20JW01850|20LD01214|20MC01828|20MH01879|20MS01733|20PL01827|20PM01841|20PS01194|20RJ01217|20SB01532|20SF01123|20SW01296|20WP01197
LIN7C|LGR4	TCCTCTCTGTTAATGGAGTG	GGATATCAGTATGAACAACA	24	0.196721	11	0.0436508	4.76512	READ_THROUGH	20AP01279|20BD01840|20DB01398|20DH01138|20EC01205|20EG01127|20HW01332|20JB01501|20JC01379|20JD01274|20JR01203|20LM01695|20MB01537|20MF01454|20MG01931|20MH01845|20MQ01937|20PL01827|20PM01841|20RC01868|20RL01528|20SC01497|20SD01603|20SH01483
SLC35A3|HIAT1	GGATAGTAGTTGTTCTTCAG	CCTCAAGGAATAGGTTCTCC	23	0.188525	8	0.031746	5.15555	READ_THROUGH	20AH01746|20AR01418|20CT01836|20DS01225|20EC01205|20GJ01209|20GM01331|20IS01302|20JB01501|20JJ01199|20JM01785|20JP01292|20JW01850|20LD01214|20PC01455|20PM01841|20RC01659|20RD01346|20RH01884|20RL01528|20RP01833|20SE01776|20WP01197
LOC400794|RXRG	CGCTGCCCTAGCAGCCGCAG	GCTCCCCTGGCCACACTGGC	23	0.188525	9	0.0357143	4.95314	READ_THROUGH	20AA01165|20CM01195|20CP01865|20CS01710|20DH01701|20IS01302|20JG01849|20JT01288|20LB01727|20LO01967|20NB01855|20PP01831|20RB01952|20RE01817|20RL01528|20RP01386|20RP01947|20RT01367|20RW01403|20RW01823|20SS01190|20SW01296|20VB01876
EFCAB7|PGM1	TGGGACCCAAATCTACAATG	ATCGGTCGCTTGGTTATCGG	23	0.188525	10	0.0396825	4.75781	READ_THROUGH	20AR01418|20BB01870|20CG01120|20DB01398|20DH01701|20DM01835|20DW01830|20EC01205|20EL01751|20GF01948|20GJ01209|20JB01501|20JM01785|20LA01853|20MH01879|20ML01902|20PM01841|20PR01392|20RC01868|20RL01528|20RW01403|20TU01919|20WC01228
BCAP29|SLC26A4	AAGAACACTCTGAACTTCAG	GTCATGGCAGCGCCAGGCGG	23	0.188525	10	0.0396825	4.75781	READ_THROUGH	20AP01844|20BM01499|20CM01195|20DB01398|20GF01948|20HW01332|20IM01570|20IS01302|20JD01274|20JD01577|20JN01273|20MD01251|20MH01890|20MS01733|20PM01841|20PP01831|20RC01659|20RL01528|20RW01823|20SH01483|20SW01296|20TU01919|20TW01940
ACAD10|ALDH2	TGATTGATCGTGCGATTCAG	TCTAGATTGAAAATGTCAAC	23	0.188525	15	0.0595238	3.87121	READ_THROUGH	20AA01165|20AR01418|20CG01120|20CP01865|20DH01138|20EC01205|20JP01292|20LB01727|20LM01196|20ML01902|20MQ01937|20MS01733|20OH01215|20PC01455|20PL01827|20PS01694|20RC01868|20RP01947|20RW01403|20SB01532|20SD01603|20SW01296|20TH01341
VWF|ANO2	ACAAGTGTCTGGCTGAGGGA	ATATACCCCTGCTCCCTGGC	23	0.188525	16	0.0634921	3.70923	READ_THROUGH	20BB01870|20CH01353|20DM01835|20DS01225|20EL01751|20JA01866|20JC01456|20JP01292|20JT01288|20JW01850|20LB01727|20LM01695|20MH01879|20MS01733|20PC01455|20PL01827|20PS01194|20RC01868|20RP01833|20RT01367|20SC01497|20TU01919|20WP01197
PRSS42|PRSS45andPRSS50	GTCAACTCCTGTGTCTTTGA	GTGAGCCATACCGACCCGAG	23	0.188525	23	0.0912698	2.68479	READ_THROUGH	20BD01840|20CG01120|20DH01138|20EL01751|20IS01302|20JA01866|20JB01941|20JD01577|20JM01263|20JT01288|20LM01196|20LO01967|20MB01537|20MC01828|20MS01733|20PS01194|20PS01694|20RE01817|20RL01528|20RP01833|20RW01823|20TW01940|20VB01876
MARCH2|HNRNPM	GGCCTCGACCCCTCACAGAG	TGAAGGAGAACGACCTGCTC	22	0.180328	9	0.0357143	4.75551	READ_THROUGH	20CM01195|20GM01331|20JB01941|20JC01379|20JC01456|20JD01577|20JP01292|20LA01853|20LB01727|20MH01890|20ML01902|20MQ01937|20OH01215|20PC01455|20PF01735|20PL01827|20RC01659|20RP01833|20RV01241|20SC01497|20SI01410|20SW01296
MED25|PTOV1	CCCTCGGGCTCCACTGCCAG	GAAGGTGCTCGGGTCTTCGG	22	0.180328	13	0.0515873	4.00772	READ_THROUGH	20BP01200|20CM01195|20CS01710|20GF01948|20JA01866|20JB01501|20JC01379|20JC01720|20JG01849|20JM01263|20JP01292|20JT01288|20JW01850|20MC01828|20ME01913|20MF01454|20MH01879|20PM01841|20RP01833|20SF01123|20TH01341|20TU01919
C11orf59|NUMA1	CGTTCTCTGATTTGCAGCAG	GTGGAAACTAATTCTAAGCC	21	0.172131	6	0.0238095	5.19606	READ_THROUGH	20BM01499|20CH01353|20DH01138|20JB01941|20JC01379|20JG01849|20ML01902|20MQ01937|20MS01733|20OH01215|20PH01298|20PS01194|20PS01694|20RC01659|20RD01346|20RH01884|20SD01603|20SD01837|20SE01776|20TU01919|20WP01197
ZNF852|ZNF445	GTCTCTCGGCGGCGGAGTCG	GTGGAGTCTCGCTCTTTCGC	21	0.172131	7	0.0277778	4.97308	READ_THROUGH	20AP01279|20AR01418|20CS01710|20DS01225|20JB01682|20JC01456|20JD01577|20JM01785|20JW01850|20LB01727|20MC01968|20ME01913|20MS01733|20PH01298|20PS01194|20PS01694|20RE01817|20RJ01812|20RL01528|20RW01403|20VB01876
FOXO3|ARMC2	AGGGGAAGTGGGCAAAGCAG	AGCAATTCTGCAAGAGAGCT	21	0.172131	8	0.031746	4.75914	READ_THROUGH	20AO01901|20AP01457|20CP01865|20DB01398|20DM01835|20GJ01209|20JN01273|20LM01695|20MH01879|20ML01902|20NB01855|20PD01198|20PH01298|20PL01827|20RC01868|20RH01884|20RP01833|20RW01403|20SD01603|20SH01483|20WP01197
XK|CYBB	GGACGTCACTGTTGGAAGAA	AGATGTTTGGGATTTCAATC	21	0.172131	11	0.0436508	4.16452	READ_THROUGH	20CG01120|20CT01836|20DM01835|20GJ01209|20IM01570|20JC01379|20JD01274|20JG01849|20JN01273|20LH01824|20MT01164|20OH01215|20PL01827|20RJ01217|20RJ01812|20RP01833|20RT01367|20RW01403|20TU01919|20WC01228|20WP01197
PMPCB|PSMC2	TTACCACAGCCTCAGCCACA	GTAATCAGTCCAAAAACCAG	21	0.172131	11	0.0436508	4.16452	READ_THROUGH	20AP01279|20AR01418|20BD01840|20DH01701|20EG01127|20JB01941|20JC01456|20JG01849|20LB01727|20LD01214|20LM01196|20LO01967|20MG01931|20MH01879|20MQ01937|20RJ01217|20SD01603|20SE01776|20TW01940|20WC01228|20WP01197
NRL|C14orf167	CGGAGCACGATGATTGATAG	GTGCCACTTCGGATAAACCC	20	0.163934	2	0.00793651	6.01107	READ_THROUGH	20BD01840|20CS01710|20DS01225|20DW01830|20EL01751|20GM01331|20HW01332|20JB01501|20JB01941|20JC01720|20JD01274|20JM01785|20MB01537|20ME01913|20MH01890|20MS01733|20RP01833|20RP01947|20SD01603|20WP01197
SHPK|TRPV1	GGCCCAGAGGACAGATGCAG	GTTGCACACTGGGCCACAGA	20	0.163934	8	0.031746	4.55399	READ_THROUGH	20AP01844|20BB01870|20BP01200|20CH01353|20DH01138|20DH01701|20DW01830|20JD01274|20JT01288|20MC01828|20MD01251|20PH01298|20PS01194|20RD01346|20RL01528|20RP01833|20RW01403|20RW01823|20SE01776|20TH01341
GPX7|FAM159A	TGCCTTCAAGTACCTGGCCC	CATTGGCGCTCTCATAGGCC	20	0.163934	8	0.031746	4.55399	READ_THROUGH	20CT01836|20DB01398|20GJ01209|20HP01960|20HW01332|20JB01941|20JD01577|20JN01273|20MB01537|20MC01968|20NB01855|20OH01215|20PL01827|20PS01694|20RJ01217|20RL01528|20SC01497|20SS01190|20SW01296|20WP01197
C1orf198|AGT	CGGAACCCAAGTTTGCACAG	ATGATGACGTGACCTTAGAA	20	0.163934	11	0.0436508	3.95544	READ_THROUGH	20AP01457|20BB01870|20BM01499|20CP01865|20DH01138|20EL01751|20GM01331|20IM01570|20JN01273|20LD01214|20LM01695|20LO01967|20ME01913|20MH01845|20MQ01937|20MT01164|20RE01817|20RP01386|20RW01403|20TH01341
ST6GALNAC4|ST6GALNAC6andAK1	GACGAGACGGGCAAGAACCG	GTGTGAACCCACATCCCTGC	20	0.163934	12	0.047619	3.77021	READ_THROUGH	20AH01746|20BP01200|20CS01710|20DL01300|20DM01835|20DW01830|20EL01751|20GJ01209|20HP01960|20JD01577|20LD01214|20LH01824|20ML01902|20MQ01937|20MS01733|20PC01455|20PH01298|20RJ01217|20RS01126|20RW01823
NUDT21|AMFR	CTCCCTCAGCTGTTGAGCAG	GTTCTAGTAAATACCGCTTG	19	0.155738	8	0.031746	4.34372	READ_THROUGH	20AH01746|20DH01138|20HP01960|20IM01570|20JC01379|20JD01577|20JM01785|20JT01288|20LM01695|20LO01967|20MC01828|20MT01164|20OH01215|20RD01346|20RH01884|20RP01386|20SC01497|20TU01919|20WP01197
ZNF207|PSMD11	GTTGCCCTGTTCAGTCTGAG	TGAAGCGTGACATTCAGGAA	19	0.155738	10	0.0396825	3.93434	READ_THROUGH	20BD01840|20CH01353|20CT01836|20GM01331|20HP01960|20HW01332|20JC01379|20JC01720|20LM01196|20LO01967|20MF01454|20OH01215|20PH01298|20RJ01217|20RL01528|20SC01497|20SD01837|20SI01410|20WC01228
XK|CYBB	GGACGTCACTGTTGGAAGAA	CTGGTTTGGCTGGGGTTGAA	18	0.147541	2	0.00793651	5.62599	READ_THROUGH	20AP01279|20DS01225|20GF01948|20IM01570|20IS01302|20JC01379|20JC01456|20JD01577|20JW01850|20LB01727|20LM01695|20OH01215|20PM01841|20RL01528|20RP01833|20RT01367|20SE01776|20TW01940
XK|CYBB	GGACGTCACTGTTGGAAGAA	TGCTGCTCAACAAGAGTTCG	18	0.147541	2	0.00793651	5.62599	READ_THROUGH	20AA01165|20AH01746|20AR01418|20CS01710|20GM01331|20HW01332|20JC01379|20JD01274|20JM01263|20JN01273|20JW01850|20MB01537|20MH01890|20MT01164|20RL01528|20RP01833|20SF01123|20TH01341
TTLL13andNGRN|ZNF774	AGGACCGGGAGGAGATGAAG	GAACTGATGACGCTTGATAA	18	0.147541	4	0.015873	5.07357	READ_THROUGH	20CM01195|20DH01701|20DW01830|20EC01205|20EG01127|20GJ01209|20GM01331|20JC01379|20JC01720|20JD01274|20JN01273|20MH01879|20PM01841|20PR01392|20PS01694|20RW01403|20SB01532|20SI01410
SPSB4|ACPL2	CTACATCAACGGCCTTGACC	GACATGTTCCCGATTTGAGG	18	0.147541	7	0.0277778	4.34767	READ_THROUGH	20DL01300|20HP01960|20IM01570|20JA01866|20JD01577|20JT01288|20LH01824|20PL01827|20PM01841|20PR01392|20PS01694|20RH01884|20RJ01812|20RL01528|20RP01947|20RW01823|20SD01603|20SI01410
SLC35A3|HIAT1	CAAGATTTTGTGCCAACCAG	ATGGCTATATGCATCCAGTT	18	0.147541	8	0.031746	4.1279	READ_THROUGH	20AP01844|20DH01138|20DS01225|20EC01205|20EG01127|20EL01751|20IS01302|20JB01682|20JC01720|20JD01274|20JM01785|20ME01913|20MH01890|20RD01346|20RL01528|20RP01386|20RP01833|20RW01823
PIAS2|ST8SIA5	CAAAGCAGCCCAACCAAAGG	AGGCCTCCAGTTTGGTTGGC	18	0.147541	11	0.0436508	3.52194	READ_THROUGH	20AR01418|20BB01870|20DH01138|20DH01701|20DM01835|20EG01127|20ES01406|20HW01332|20JD01577|20JM01785|20JT01288|20KM01480|20MF01454|20PD01198|20PH01298|20PL01827|20RD01346|20SD01603
ACCS|EXT2	TCTGGGTTGACTTGAGAAAG	GAGTGTGAGGAAGAGGCTGT	18	0.147541	15	0.0595238	2.81352	READ_THROUGH	20AP01457|20CG01120|20CH01353|20CP01865|20DH01138|20DS01225|20EC01205|20HW01332|20JA01866|20JN01273|20MC01828|20MT01164|20PM01841|20RL01528|20RP01386|20SD01837|20SH01483|20SW01296
MICAandHCP5|MICB	CCTGATCCAGACCTGGGCAG	AGCCCCACAGTCTTCGTTAC	17	0.139344	2	0.00793651	5.42558	READ_THROUGH	20HW01332|20JD01577|20LM01196|20MS01733|20MT01164|20OH01215|20PH01298|20PL01827|20PM01841|20PW01714|20RD01346|20RE01817|20RJ01217|20RL01528|20RW01403|20SH01483|20SS01190
SORBS1|PDLIM1	CCCACCACCTTAAACCACTG	CTTAGACCATGCTCAGCCTC	17	0.139344	6	0.0238095	4.36025	READ_THROUGH	20AA01165|20BP01200|20DL01300|20EL01751|20JR01203|20LM01695|20MH01879|20MT01164|20NB01855|20PH01298|20PS01694|20PW01714|20RB01952|20RD01346|20RL01528|20SH01483|20SI01410
ZNF71|LOC147670	CAGGAACCTGGTCTCACTGG	TCCTCAGGTTCTGAATCTTG	17	0.139344	7	0.0277778	4.12772	READ_THROUGH	20AH01746|20DB01398|20DH01138|20DM01835|20JA01866|20JC01720|20JD01274|20JP01292|20MB01537|20MC01828|20ML01902|20OH01215|20PF01735|20PL01827|20PS01694|20RH01884|20RW01823
MCCC1|DCUN1D1	TGATCGCCATGAAGATGGAG	AACAAGTTGAAATCATCGCA	17	0.139344	7	0.0277778	4.12772	READ_THROUGH	20AO01901|20EC01205|20EL01751|20ES01406|20JJ01199|20JP01292|20KM01480|20LO01967|20MH01845|20MH01879|20PL01827|20PS01194|20RB01952|20RD01346|20RE01817|20RS01126|20SB01532
INPP5K|MYO1C	GGATAAGCAGACCCTTCCAG	GCCCTGGGCAGTGACGGGGT	17	0.139344	12	0.047619	3.10954	READ_THROUGH	20AP01279|20BM01499|20BP01200|20EG01127|20ES01406|20JC01456|20LM01196|20MB01537|20ML01902|20PS01194|20RP01386|20RP01833|20RW01403|20RW01823|20SI01410|20VB01876|20WP01197
HSDL2|KIAA1958	CTTTGTAAAAATGTTTTCAG	GAGTGACACTGCTGATCCTG	16	0.131148	3	0.0119048	4.92331	READ_THROUGH	20AA01165|20DH01701|20DL01300|20EC01205|20JG01849|20JN01273|20LD01214|20LM01196|20MG01931|20ML01902|20NB01855|20PS01694|20RT01367|20RV01241|20SD01837|20SI01410
UBE4AandATP5L|MLL	GACCCCGGCGCTGGTGAACG	GATGAGCAATTCTTAGGTTT	16	0.131148	3	0.0119048	4.92331	READ_THROUGH	20AP01279|20AP01457|20AP01844|20BB01870|20CT01836|20ES01406|20JR01203|20JT01288|20JW01850|20LH01824|20LO01967|20MH01845|20MT01164|20OH01215|20PS01694|20RS01126
GATA4|NEIL2	ACAGCAGCTCCGTGTCCCAG	GGATGCCAGAAGGGCCGTTG	16	0.131148	5	0.0198413	4.38368	READ_THROUGH	20AP01457|20BB01870|20DH01701|20DS01225|20DW01830|20HP01960|20JC01456|20JG01849|20JP01292|20MB01537|20MQ01937|20MT01164|20PS01194|20RP01386|20SS01190|20SW01296
BBS2|NUDT21	TGGGGACAGCTTCTTCCTAG	GTACCCTCTTACCAATTATA	16	0.131148	6	0.0238095	4.13606	READ_THROUGH	20CG01120|20JD01577|20JJ01199|20KM01480|20LA01853|20LD01214|20LO01967|20ML01902|20PC01455|20PM01841|20RD01346|20RE01817|20RP01947|20RW01403|20RW01823|20WC01228
C4orf42|MAEA	TGGACACCAGGACAAACCAG	GTGCCCTACGAGACGCTGAA	16	0.131148	6	0.0238095	4.13606	READ_THROUGH	20BB01870|20HW01332|20IM01570|20JB01501|20LM01196|20MF01454|20MG01931|20MS01733|20PM01841|20PS01194|20RP01947|20RW01403|20SC01497|20SS01190|20TU01919|20WP01197
LOC389641|CHMP7	ACTTCCCAGCCTCAAGAACT	AGATTCACGGATCCATCCGG	16	0.131148	7	0.0277778	3.90114	READ_THROUGH	20AP01844|20AR01418|20CM01195|20GJ01209|20HP01960|20IM01570|20LD01214|20LH01824|20LM01695|20MB01537|20MG01931|20MH01845|20PW01714|20RC01659|20SD01837|20SH01483
SYNPO2|MYOZ2	AGCCCTTACAAGTTGCAAAG	ATGTTGATGGCATGGACCTG	16	0.131148	7	0.0277778	3.90114	READ_THROUGH	20AH01746|20DS01225|20HW01332|20JD01274|20JD01577|20JW01850|20LO01967|20MB01537|20MC01828|20ML01902|20PC01455|20PD01198|20RT01367|20RW01823|20SD01837|20SS01190
EED|C11orf73	GAAGATCCTCATAAAGCCAA	GTGCAAACAGCTGCACAGCA	16	0.131148	7	0.0277778	3.90114	READ_THROUGH	20AP01457|20CT01836|20EC01205|20GJ01209|20HP01960|20JR01203|20PL01827|20PM01841|20PP01831|20PR01392|20RC01659|20RD01346|20RS01126|20SD01837|20TH01341|20WP01197
MNAT1|SLC38A6	GAGATGCTAGGAAGACTTGG	GAACTTCACAGACAGCGATC	16	0.131148	13	0.0515873	2.69714	READ_THROUGH	20CG01120|20CS01710|20DW01830|20ES01406|20HW01332|20JC01456|20LO01967|20MH01845|20MH01890|20MT01164|20PW01714|20RP01386|20RT01367|20SB01532|20TU01919|20WC01228
KDELC1|C13orf27	ATTATTTCAAACTTTTCCAG	GGAGATGTCCTTTGCTTCTC	15	0.122951	2	0.00793651	5.00621	READ_THROUGH	20CG01120|20DH01138|20DM01835|20DW01830|20EG01127|20JW01850|20KM01480|20MQ01937|20PS01194|20RB01952|20RC01868|20RE01817|20RS01126|20SH01483|20WC01228
FARSA|SYCE2	TGGGGCCTCTCCCTGGAGCG	TGCCAGTTGCCAGCTGACGG	15	0.122951	4	0.015873	4.42104	READ_THROUGH	20AP01844|20JM01785|20JT01288|20MC01968|20MH01890|20MQ01937|20PL01827|20PS01694|20PW01714|20RC01868|20RH01884|20RJ01217|20RL01528|20RP01386|20RT01367
ENTPD5|FAM161B	CAGACAGCACAGTCTTACAG	ATATTTCCCCCCGAGTCCTT	15	0.122951	11	0.0436508	2.82692	READ_THROUGH	20BM01499|20CG01120|20DH01138|20EC01205|20JR01203|20JW01850|20ME01913|20MH01879|20MS01733|20PR01392|20RC01868|20RP01386|20RP01947|20VB01876|20WC01228
ZNF852|ZNF445	CCGTAGCATGGCTTCTTTGG	GTGGAGTCTCGCTCTTTCGC	14	0.114754	3	0.0119048	4.47671	READ_THROUGH	20CG01120|20CH01353|20CS01710|20DB01398|20DL01300|20DM01835|20EG01127|20HW01332|20IS01302|20JA01866|20MT01164|20PR01392|20RJ01217|20RS01126
ZBTB1|C14orf50	TCTGGTTCCTGTTGCGGCCG	TTTTACACCTGCAGCAGAAG	14	0.114754	3	0.0119048	4.47671	READ_THROUGH	20BP01200|20DH01138|20GJ01209|20IS01302|20JC01456|20JD01577|20JM01263|20JR01203|20LM01196|20ML01902|20NB01855|20RS01126|20SD01603|20SD01837
EIF3K|ACTN4	TGAAGACTCTGTCCGAAAGT	ACCTTCACGGCATGGTGCAA	14	0.114754	4	0.015873	4.18859	READ_THROUGH	20BP01200|20JC01720|20JD01577|20JJ01199|20MS01733|20PC01455|20PS01194|20RB01952|20RH01884|20RJ01217|20RL01528|20RW01823|20TW01940|20WC01228
C1GALT1C1|CUL4B	CCAAGCCGTTCTAGACGCGG	ACCCAAAGGACGGATGATGT	14	0.114754	5	0.0198413	3.91877	READ_THROUGH	20AA01165|20AP01457|20AP01844|20DM01835|20EL01751|20HP01960|20JT01288|20MC01828|20NB01855|20RJ01812|20RP01833|20RT01367|20SF01123|20TH01341
RPL7|LOC100130301	TTTGTCATCAGAATCAGAGG	CAGCATCTCCCTCTCATCAG	14	0.114754	5	0.0198413	3.91877	READ_THROUGH	20AO01901|20BD01840|20BM01499|20CM01195|20DL01300|20DW01830|20HP01960|20JJ01199|20MF01454|20MS01733|20RP01833|20SD01603|20SP01339|20SW01296
LOC153684|ZNF131	TAGAGTAGCCGAGACCACAG	GAAACCTGAAACTGCCATTG	14	0.114754	6	0.0238095	3.66502	READ_THROUGH	20AP01457|20BD01840|20CM01195|20JD01577|20JJ01199|20LD01214|20LH01824|20LO01967|20MB01537|20PP01831|20RC01868|20RH01884|20SH01483|20WP01197
USP36|CYTH1	CTGTGCCCCTGTGGAAGGAG	TTCCCAGTGACCTGACAGCA	14	0.114754	8	0.031746	3.19855	READ_THROUGH	20AP01457|20DH01138|20EG01127|20GJ01209|20IS01302|20JG01849|20JP01292|20ME01913|20MH01845|20RE01817|20SB01532|20SS01190|20TU01919|20WP01197
SLC29A1|HSP90AB1	TGCATGTGCTTCGGGCCCAA	ATGCCTGAGGAAGTGCACCA	14	0.114754	10	0.0396825	2.77749	READ_THROUGH	20AP01844|20DB01398|20DS01225|20JD01274|20JD01577|20LO01967|20MT01164|20NB01855|20PS01194|20PW01714|20RE01817|20RH01884|20RP01947|20SW01296
SAMD8|VDAC2	GAATTTCTTTGTCACCGAAT	ATTCCCCTCTTCCCGCGGCC	14	0.114754	10	0.0396825	2.77749	READ_THROUGH	20AP01279|20BM01499|20DH01138|20DH01701|20DS01225|20JD01274|20MG01931|20MS01733|20RE01817|20SS01190|20TU01919|20TW01940|20VB01876|20WP01197
ELAVL1|TIMM44	CCTCGTGGATCAGACTACAG	AGATGCCTCGGCAGTGGAAT	14	0.114754	11	0.0436508	2.58121	READ_THROUGH	20CM01195|20DW01830|20JA01866|20JC01456|20JW01850|20KM01480|20MC01968|20NB01855|20PD01198|20PM01841|20RP01833|20RS01126|20RT01367|20SI01410
RASSF8|SSPN	AGCCTTAGCTCAAGCAATAG	GTCTGCTTAGTGGCCTATCT	13	0.106557	1	0.00396825	4.90007	READ_THROUGH	20BD01840|20ES01406|20HW01332|20JM01263|20JR01203|20MC01968|20PS01194|20PW01714|20RD01346|20RH01884|20RP01386|20RP01947|20VB01876
NDUFA5|IQUB	TAGAAGAGGTGATTCTTCAG	GAAAATGTCTAATCAACAGG	13	0.106557	1	0.00396825	4.90007	READ_THROUGH	20CS01710|20DB01398|20JB01941|20JW01850|20LM01695|20MQ01937|20PM01841|20RC01659|20RC01868|20RJ01217|20RJ01812|20SH01483|20SI01410
ZNF852|ZNF445	GTCTCTCGGCGGCGGAGTCG	AAATGCTGGTAATTTCAGTC	13	0.106557	3	0.0119048	4.24079	READ_THROUGH	20AA01165|20AP01457|20BM01499|20DM01835|20DW01830|20ES01406|20KM01480|20MG01931|20MT01164|20PL01827|20RL01528|20SD01603|20VB01876
UBE2J1|GABRR2	CTAGGCAAATAAGCTTTAAG	TCACTTATATAAGAAGAACC	13	0.106557	3	0.0119048	4.24079	READ_THROUGH	20AP01457|20AP01844|20BD01840|20JC01379|20JD01274|20JM01785|20LA01853|20LB01727|20MC01968|20OH01215|20PD01198|20SW01296|20VB01876
C10orf76|KCNIP2andMGEA5	CTGCCTTCTTCAAAGAGCTG	GCCACCCTCCAGGGCCCACT	13	0.106557	4	0.015873	3.94721	READ_THROUGH	20AH01746|20AO01901|20CG01120|20DH01138|20ES01406|20GM01331|20HP01960|20IS01302|20JA01866|20JD01577|20LA01853|20MS01733|20RE01817
ZNF782|ZNF510	TCTAAGCAGGAACTCCCCAG	GCATCAGTGTCATTCAAGGA	13	0.106557	5	0.0198413	3.67328	READ_THROUGH	20AP01844|20CG01120|20JA01866|20JD01274|20JD01577|20LO01967|20ME01913|20PC01455|20RE01817|20RL01528|20SC01497|20TH01341|20WC01228
PTGFRN|CD101	GGGAGCAGCACTGGATCCAG	CTAAGCTCAGCATTGGCCAG	13	0.106557	5	0.0198413	3.67328	READ_THROUGH	20DH01701|20DM01835|20JA01866|20JM01263|20MF01454|20MT01164|20OH01215|20PC01455|20PM01841|20PW01714|20RP01386|20SH01483|20SI01410
ZNF252|ZNF16	TGGGAACCTACTCTCATTAG	GTCCTTGTCATGCCCAGCCT	12	0.0983607	1	0.00396825	4.67227	READ_THROUGH	20BB01870|20HW01332|20JD01577|20LO01967|20MD01251|20MH01845|20PC01455|20PH01298|20RC01868|20RE01817|20SD01837|20SI01410
LMOD2|HYAL4	GCATAAAACAGCTAAAGCGG	GAGAACTGCTTATCTGTGCA	12	0.0983607	1	0.00396825	4.67227	READ_THROUGH	20BP01200|20EC01205|20IM01570|20OH01215|20PM01841|20PS01694|20RE01817|20RJ01217|20RJ01812|20RP01386|20RW01403|20RW01823
EIF3K|ACTN4	GCCATTTCCAGGCCTTCTGG	ACCTTCACGGCATGGTGCAA	12	0.0983607	2	0.00793651	4.31902	READ_THROUGH	20HP01960|20IM01570|20JB01682|20JD01274|20JM01785|20LH01824|20LM01695|20MQ01937|20MT01164|20PR01392|20RP01386|20TW01940
HIATL2|ZNF782	GAACAAAGCCCACAGCACCG	GCTACTGCTTTACAAAACCA	12	0.0983607	2	0.00793651	4.31902	READ_THROUGH	20AA01165|20CM01195|20EG01127|20JM01263|20MH01845|20ML01902|20MS01733|20MT01164|20OH01215|20PC01455|20PD01198|20RP01947
HSD17B10|SMC1A	GGTGATGACCATTGCCCCAG	GTAAGTCAAATCTCATGGAT	12	0.0983607	2	0.00793651	4.31902	READ_THROUGH	20AR01418|20CP01865|20DH01138|20EL01751|20JB01941|20JN01273|20JT01288|20MH01845|20PC01455|20RH01884|20SH01483|20VB01876
C19orf47|AKT2	CCAGGTCACCAGCACCAAGA	ACTGTGCCCTGTCCACGGTG	12	0.0983607	3	0.0119048	3.99501	READ_THROUGH	20AP01844|20AR01418|20BB01870|20MB01537|20ML01902|20MQ01937|20PF01735|20PW01714|20RH01884|20RT01367|20RW01403|20SE01776
WDR35|TTC32	GGACACTGCACTGAAGACAG	CAAATGCAGCCCTGAGGATT	12	0.0983607	5	0.0198413	3.4177	READ_THROUGH	20AR01418|20BP01200|20JB01941|20JN01273|20LH01824|20PC01455|20PR01392|20RC01659|20RH01884|20RL01528|20SB01532|20SD01837
B4GALT4|IGSF11	AATGAGGTGAACGCAGAACG	GTGTTGCAGCATCCCTGGAA	12	0.0983607	5	0.0198413	3.4177	READ_THROUGH	20CM01195|20DH01701|20ES01406|20GM01331|20LD01214|20MH01845|20MS01733|20RC01868|20RP01947|20RT01367|20RW01823|20VB01876
PSMA4|CHRNA5	TAAACTCTCTGCTGAAAAAG	GTTGTTGAAGATTGGAAATT	12	0.0983607	6	0.0238095	3.15798	READ_THROUGH	20AH01746|20BB01870|20BM01499|20DH01138|20ES01406|20JD01274|20JM01785|20MG01931|20RD01346|20SF01123|20SH01483|20SP01339
LOC100287879|PSMD6	GAGACTTGGCAAGCACATGA	ACATGGCTCCTTACTATGAA	11	0.0901639	1	0.00396825	4.43462	READ_THROUGH	20AP01457|20DH01701|20JJ01199|20JP01292|20LB01727|20MC01968|20PH01298|20PW01714|20RE01817|20SF01123|20SS01190
FBXL18|TNRC18	CAGCAGTCGCTTCTCCGCAG	GCGAGGCCTTCTTGGGCAGC	11	0.0901639	1	0.00396825	4.43462	READ_THROUGH	20AP01457|20BD01840|20DH01138|20JG01849|20MH01845|20ML01902|20MS01733|20RJ01217|20SW01296|20TH01341|20WP01197
PMPCB|PSMC2	TCCAGCTATTGCTGCTGTTG	GTAATCAGTCCAAAAACCAG	11	0.0901639	2	0.00793651	4.07012	READ_THROUGH	20AP01844|20BP01200|20EL01751|20HP01960|20JM01785|20LO01967|20MH01845|20RD01346|20RL01528|20WC01228|20WP01197
VWC2|C7orf72	CTGTCCCATCTGCAAAAATG	GTTGGACAAGCCCTCTGAAA	11	0.0901639	3	0.0119048	3.73797	READ_THROUGH	20AA01165|20AO01901|20AP01457|20AP01844|20ES01406|20GJ01209|20JB01501|20JD01274|20JD01577|20MH01845|20RV01241
PIAS2|ST8SIA5	TTATTCCAGTTGATCCCCAG	GTACTTTGAATTTTATGAGG	11	0.0901639	3	0.0119048	3.73797	READ_THROUGH	20AH01746|20BD01840|20CM01195|20DS01225|20EG01127|20EL01751|20JP01292|20JR01203|20MG01931|20RE01817|20SB01532
COMMD7|C20orf203	AACCGAAAATGTGTATATAG	ACTGGGGTCCCCTTAAAGGC	11	0.0901639	3	0.0119048	3.73797	READ_THROUGH	20CM01195|20DB01398|20JA01866|20JG01849|20JM01785|20JP01292|20MH01845|20MS01733|20RB01952|20RL01528|20RT01367
MRPL33|BRE	TTTGCATTATGATCCAGTTG	TGGTGATTTACAAGTCAAGT	11	0.0901639	4	0.015873	3.43288	READ_THROUGH	20AO01901|20BM01499|20CH01353|20JM01785|20LB01727|20MG01931|20MH01879|20PF01735|20SE01776|20VB01876|20WP01197
CORO1C|SELPLG	AACAAATGTGAGATTGCCAG	GTGCCATGCCTCTGCAACTC	11	0.0901639	5	0.0198413	3.15072	READ_THROUGH	20BB01870|20DM01835|20DW01830|20ES01406|20HP01960|20LA01853|20MG01931|20RL01528|20RP01947|20SC01497|20SI01410
HBXIP|SLC16A4	TGTCTAGAATCAGATAATGG	GGATCTTCTGCATTTAAAAT	11	0.0901639	6	0.0238095	2.8882	READ_THROUGH	20AR01418|20CM01195|20DM01835|20JB01501|20JM01785|20LM01695|20LO01967|20PP01831|20SB01532|20SW01296|20VB01876
NECAP1|CLEC4AandZNF705AandFAM66C	CCGGATCCAGGATGGTACTG	AGACAGCCTGGAGCTGTTGC	11	0.0901639	6	0.0238095	2.8882	READ_THROUGH	20AA01165|20GF01948|20JD01577|20LA01853|20LM01695|20MH01890|20PL01827|20RP01947|20SW01296|20TH01341|20TU01919
FAM18B2andCDRT4|TEKT3	CCTTCACAGTAAAGTGGCTG	GGATTTGATGTAGAAAGAGC	11	0.0901639	7	0.0277778	2.64267	READ_THROUGH	20JM01263|20JR01203|20JW01850|20LH01824|20MF01454|20ML01902|20RD01346|20RE01817|20SC01497|20SD01603|20SD01837
ZW10|TMPRSS5	TTGCAAGAAATTGGGGATCG	TGCTGTATCTGTGTCCTGCT	11	0.0901639	7	0.0277778	2.64267	READ_THROUGH	20AH01746|20AR01418|20BD01840|20DS01225|20IS01302|20JD01274|20KM01480|20PC01455|20PR01392|20RP01833|20WP01197
GBP3|CCBL2	CCCTCACTAGTAAACTTCAG	CATGTTTTTGGCCCAGAGGA	10	0.0819672	1	0.00396825	4.18558	READ_THROUGH	20CH01353|20DH01701|20GF01948|20GJ01209|20MC01828|20PH01298|20PW01714|20RD01346|20RP01833|20SS01190
C19orf42|MED26_	CCAGAAAGTCCAAGCTCGTG	ATCCGGAACATGGTGGCGGT	10	0.0819672	2	0.00793651	3.80875	READ_THROUGH	20AP01457|20CP01865|20CT01836|20HW01332|20MF01454|20MH01890|20OH01215|20PL01827|20PM01841|20RW01403
NICN1andAMT|RHOA	CAGAGCTAAGACCAAACCAG	CAATGGCTGCCATCCGGAAG	10	0.0819672	2	0.00793651	3.80875	READ_THROUGH	20AA01165|20AO01901|20AP01844|20JC01456|20JD01577|20MG01931|20PH01298|20RD01346|20SB01532|20TH01341
DENR|CCDC62	TCGAGTCCTTTATTGTGGAG	AACATCGGGTCAGAAGTTGA	10	0.0819672	4	0.015873	3.15692	READ_THROUGH	20CT01836|20EC01205|20GJ01209|20JD01577|20JN01273|20JP01292|20LH01824|20MB01537|20OH01215|20PM01841
PIAS2|ST8SIA5	CAAAGCAGCCCAACCAAAGG	GGTGAAGCAGTCAGAGCTGT	10	0.0819672	5	0.0198413	2.87075	READ_THROUGH	20BD01840|20CG01120|20EL01751|20JC01456|20JD01577|20JM01785|20JR01203|20KM01480|20MD01251|20MQ01937
APOA1BP|HAPLN2	TTGGGGAAATGCCCGCAGAG	ACGGTGCCGGGCTGACCCCC	10	0.0819672	5	0.0198413	2.87075	READ_THROUGH	20DB01398|20DM01835|20EG01127|20HP01960|20JT01288|20LH01824|20MH01845|20PC01455|20PM01841|20RP01386
PRSS42|PRSS45andPRSS50	GGAGAATTTCCAGGTGGAAG	GTTGACTCTGGAAGCTCCCT	10	0.0819672	6	0.0238095	2.60568	READ_THROUGH	20AP01457|20CS01710|20DH01138|20DS01225|20JB01501|20LM01695|20MH01879|20MS01733|20PM01841|20SB01532
B4GALT1|SMU1	GCATCTATGTTATCAACCAG	GCATACCCAGATGGAAGTAG	10	0.0819672	6	0.0238095	2.60568	READ_THROUGH	20AP01844|20CM01195|20DH01138|20JP01292|20LB01727|20PL01827|20RJ01217|20RT01367|20SD01603|20WP01197
ACCS|EXT2	ATGAGGACAAGAACCCCAGT	GAGTGTGAGGAAGAGGCTGT	9	0.0737705	1	0.00396825	3.92315	READ_THROUGH	20AO01901|20JA01866|20JR01203|20ML01902|20RH01884|20RJ01217|20SP01339|20VB01876|20WP01197
PCMTD1|PXDNL	AATAGTGATAGCTTTGATAA	AGACTTGAGGTTTAACAGAA	9	0.0737705	1	0.00396825	3.92315	READ_THROUGH	20BD01840|20DB01398|20JN01273|20LM01196|20LM01695|20PS01194|20RV01241|20SW01296|20WP01197
FILIP1|TMEM30A	CTCGAGGAACCCAGTCAGTG	ATTGATTATACCGGAACAGA	9	0.0737705	1	0.00396825	3.92315	READ_THROUGH	20AP01844|20DS01225|20JA01866|20JW01850|20PR01392|20RP01833|20RS01126|20SP01339|20WP01197
HINT3|TRMT11	ATTCCTATTGGTTTATCACA	GAAATAAAGTCTTTGCTTTT	9	0.0737705	3	0.0119048	3.18289	READ_THROUGH	20CM01195|20DM01835|20EC01205|20GJ01209|20PP01831|20PR01392|20RJ01217|20SF01123|20SW01296
BRP44|ADCY10	CAGCTTTTTCGTATTTGGAG	AAGACCTATTTGGAGACTGC	9	0.0737705	3	0.0119048	3.18289	READ_THROUGH	20AR01418|20CH01353|20CM01195|20DH01138|20HW01332|20JN01273|20RH01884|20SB01532|20SD01603
ZNF607andZNF781andZFP30|ZNF571	GAAAAGAAGATGGACTCTAG	CACTGGCTTCTCTGGACTTT	9	0.0737705	3	0.0119048	3.18289	READ_THROUGH	20BD01840|20EG01127|20HW01332|20JA01866|20JW01850|20LM01196|20LM01695|20PF01735|20PH01298
ZNF442|ZNF563	AATCCCAGGAGGAGCCTAAG	GACGCAGTGGCCTTTGAGGA	9	0.0737705	5	0.0198413	2.57588	READ_THROUGH	20AA01165|20AP01457|20ES01406|20IS01302|20JM01785|20MS01733|20RH01884|20RJ01812|20SC01497
UBXN2A|MFSD2BandFKBP1B	CCGGGAGGCCGTGCCCGGAG	GTTCTCGGGGTATAAGGCAG	9	0.0737705	5	0.0198413	2.57588	READ_THROUGH	20BD01840|20DB01398|20HP01960|20IS01302|20JM01785|20MG01931|20MS01733|20PL01827|20SD01603
FLJ44606|MARCH3	GGAGAAATCATCTGGATCAG	ATGGAAATCCTGTATGAATG	9	0.0737705	5	0.0198413	2.57588	READ_THROUGH	20DH01138|20DH01701|20MB01537|20MC01828|20MH01845|20MT01164|20TU01919|20WC01228|20WP01197
ZNF582|ZSCAN5A	GTCTGGAGGCCTGTGTCCAG	GATGAGAACCACAAGCATGA	9	0.0737705	5	0.0198413	2.57588	READ_THROUGH	20DH01701|20JB01501|20JC01456|20MG01931|20MH01890|20RC01659|20RW01823|20TU01919|20VB01876
CYB5D1|CHD3	TTGATCCAAAGACCAGAGAC	ATAAGGATGACATTCGGCTG	8	0.0655738	1	0.00396825	3.64475	READ_THROUGH	20AP01279|20DS01225|20ES01406|20JA01866|20JJ01199|20MQ01937|20PS01194|20TW01940
FLJ44606|MARCH3	TGTTGACCTTATTCACAAAG	ATGGAAATCCTGTATGAATG	8	0.0655738	2	0.00793651	3.23943	READ_THROUGH	20AO01901|20AP01457|20BM01499|20IM01570|20JC01720|20JD01577|20PM01841|20SD01837
HIATL2|ZNF782	GAACAAAGCCCACAGCACCG	GCATCAGTGTCATTCCAGGA	8	0.0655738	2	0.00793651	3.23943	READ_THROUGH	20AH01746|20AP01844|20CT01836|20DB01398|20DW01830|20MH01890|20PM01841|20RL01528
GPCPD1|LOC149837	AATGGTCTAATTTATGATAG	CAATCAGCCATGACTGCCTT	8	0.0655738	2	0.00793651	3.23943	READ_THROUGH	20JD01577|20JW01850|20MB01537|20PS01194|20RD01346|20RE01817|20RS01126|20VB01876
RBM12B|LOC642924	GATCTCGAAGGATTTCATAG	TTCTGAAGGCTGAGAAGTTC	8	0.0655738	2	0.00793651	3.23943	READ_THROUGH	20CG01120|20GM01331|20IS01302|20MB01537|20RL01528|20SE01776|20SW01296|20WP01197
CPSF6|LYZ	TCGGCGAAGAGTTCAACCAG	GGATGTGTTTGGCCAAATGG	8	0.0655738	3	0.0119048	2.87998	READ_THROUGH	20AP01457|20DB01398|20HP01960|20IM01570|20LB01727|20LM01695|20MB01537|20RT01367
MARCH9|FAM119BandTSFM	GCACCAAGAACCCACTGCAG	GCCCTGAGCCTGTGCAATTA	8	0.0655738	3	0.0119048	2.87998	READ_THROUGH	20BB01870|20JN01273|20JT01288|20MT01164|20PS01694|20RP01833|20RT01367|20TU01919
CUEDC1|MRPS23	TGCGAGAAGGACAGTAAGAG	GACTCGGGACCTGGTTCGGG	8	0.0655738	3	0.0119048	2.87998	READ_THROUGH	20BB01870|20HP01960|20JD01577|20PL01827|20RE01817|20RS01126|20RT01367|20RW01403
RPL37andSNORD72|PRKAA1	AAAATACATATCTGGTTTTG	TTGGCAAACATGAATTGACT	8	0.0655738	3	0.0119048	2.87998	READ_THROUGH	20DH01138|20DH01701|20IS01302|20JB01501|20LO01967|20MC01828|20PS01694|20VB01876
OGT|ACRC	CAACGTGGCCGACAGCACAG	ATGAGAGTCCGGAGTGTTGT	7	0.057377	1	0.00396825	3.3469	READ_THROUGH	20CG01120|20JD01577|20MB01537|20PR01392|20SD01837|20SE01776|20SH01483
NTRK1|PEAR1	ACCAGCTCTCCAACACGGAG	GCTTCATATCCTGAACGCTG	7	0.057377	1	0.00396825	3.3469	READ_THROUGH	20AP01844|20GJ01209|20IM01570|20JM01785|20RC01868|20RJ01217|20SH01483
EEF1DP3|FRY	GAGACCATCCATATTTCCAG	CCCCCACCACAGGAGCACTG	7	0.057377	1	0.00396825	3.3469	READ_THROUGH	20CH01353|20ES01406|20JG01849|20PW01714|20RL01528|20RS01126|20SB01532
CREM|CCNY	CTGAGGCTAATGAAAAACAG	GTTCACAGCCAGGAAATCGT	7	0.057377	2	0.00793651	2.92504	READ_THROUGH	20AO01901|20AR01418|20GM01331|20JJ01199|20LM01196|20OH01215|20PS01194
RNF115|PDZK1	CAACAACACATTTTGCAGAG	AAATGACCTCCACCTTCAAC	7	0.057377	2	0.00793651	2.92504	READ_THROUGH	20EL01751|20ES01406|20HP01960|20JR01203|20RP01833|20RT01367|20SS01190
ZNF592|ALPK3	CGGGTGGACATTCCCCTCAG	GAGCACCTTCTGCTCCATCA	6	0.0491803	1	0.00396825	3.02474	READ_THROUGH	20AH01746|20CS01710|20DM01835|20MB01537|20MG01931|20PS01194
YES1|ENOSF1	GGGCCGAGTGCCATATCCAG	CACACGGACCCTGACTACTC	6	0.0491803	1	0.00396825	3.02474	READ_THROUGH	20AP01279|20AP01457|20BB01870|20BM01499|20JM01263|20JN01273
ZNF416|ZNF550	AACTTATGGGCTTTACACAG	ATGTTGGTGACCTTCAAGGA	6	0.0491803	1	0.00396825	3.02474	READ_THROUGH	20AP01279|20JC01720|20MG01931|20RL01528|20SH01483|20TH01341
C9orf125|ALDOB	GAGCTGGTCGCCCCAACCGG	ACCTGTCACCATGGCCCACC	6	0.0491803	1	0.00396825	3.02474	READ_THROUGH	20CM01195|20LM01695|20MH01890|20MT01164|20SD01603|20VB01876
ELF1|SUGT1L1	TCTTCCGTTCAGAGTATTAG	GTGCAGATTTTAATTTCAGT	6	0.0491803	1	0.00396825	3.02474	READ_THROUGH	20EC01205|20GM01331|20JJ01199|20JT01288|20KM01480|20OH01215
OBFC1|SH3PXD2A	GGACTGCCAGAAACCAAATC	GTATACATAATCAATGTGAC	6	0.0491803	2	0.00793651	2.58458	READ_THROUGH	20BD01840|20CS01710|20DH01138|20LM01695|20MT01164|20SD01837
WDR35|TTC32	TTGGACAGCCTTATGGAAGG	CAAATGCAGCCCTGAGGATT	6	0.0491803	2	0.00793651	2.58458	READ_THROUGH	20DS01225|20EC01205|20JP01292|20PR01392|20SP01339|20TH01341
TIE1|MPL	GCATGCTGGAAGCCAGGAAG	ATGTCTCCTTGCTGGCATCA	6	0.0491803	2	0.00793651	2.58458	READ_THROUGH	20AH01746|20AP01844|20HW01332|20JB01682|20TH01341|20TU01919
CHD8|HNRNPC	AAGTACCAGGACTTGCACAG	TTTTCGGCTTTGTGAGAAAC	6	0.0491803	2	0.00793651	2.58458	READ_THROUGH	20AH01746|20ML01902|20RJ01812|20RW01403|20SH01483|20TH01341
SORBS1|PDLIM1	CCCGCCCGGCGACCAGCAAG	CTTAGACCATGCTCAGCCTC	6	0.0491803	2	0.00793651	2.58458	READ_THROUGH	20CG01120|20ES01406|20GJ01209|20HW01332|20JP01292|20JR01203
MTMR12|GOLPH3	GGAAAGGAATGCGCTTCAAA	GGTTACACATCATTTTGGAA	6	0.0491803	2	0.00793651	2.58458	READ_THROUGH	20BD01840|20JA01866|20LD01214|20PF01735|20RT01367|20SI01410
TAF13|WDR47	TAGAGTTTATCACTGAAATG	GCTATCAATATGACGGCTGA	6	0.0491803	2	0.00793651	2.58458	READ_THROUGH	20AH01746|20AR01418|20MC01828|20RB01952|20RP01833|20SF01123
CNRIP1|PPP3R1andWDR92	CCATCCAGATCACCATGCCG	GGAAATGAGGCAAGTTATCC	6	0.0491803	2	0.00793651	2.58458	READ_THROUGH	20BP01200|20CM01195|20JA01866|20JC01456|20JD01577|20PH01298
UBAC1|CAMSAP1	CAACCCGAAAACATTGCTAG	ATAACATCCCTGAGGACCTC	6	0.0491803	2	0.00793651	2.58458	READ_THROUGH	20AH01746|20DS01225|20JG01849|20LD01214|20MH01845|20SS01190
RUNDC2A|SNX29	TGCCAGCAAAACCGAAACAG	GTGAACTGCGCCAGGCCACT	5	0.0409836	1	0.00396825	2.67115	READ_THROUGH	20MQ01937|20PH01298|20RL01528|20SI01410|20TU01919
TLN2|TPM1	ACCTGGTGAAGACCATCAAG	GCTGAAGCCGACGTAGCTTC	5	0.0409836	1	0.00396825	2.67115	READ_THROUGH	20GF01948|20MB01537|20PS01694|20RP01833|20WC01228
KIAA0753|PITPNM3	CCGTGGCTGATAGCTGAAAG	GTGGTCCTCCCCCGGGCGGC	5	0.0409836	1	0.00396825	2.67115	READ_THROUGH	20AO01901|20CM01195|20ES01406|20JB01941|20JP01292
TMEM71|LRRC6	GAATAGTTCGGATCATTCAG	TCACAGAAGATCTTATTAGA	5	0.0409836	1	0.00396825	2.67115	READ_THROUGH	20AH01746|20AP01279|20CS01710|20EL01751|20TW01940
SLFN12L|SLFN13	TTTCTGAGGAATTTCATCAG	GTCTTTCAGGACTGATTTTG	5	0.0409836	1	0.00396825	2.67115	READ_THROUGH	20JN01273|20ML01902|20PS01194|20TU01919|20WP01197
PPM1A|SLC38A6	CCCGCCTGCGGCTGCTCCGG	GTTGGCGTGCAGTGGTGTGA	5	0.0409836	1	0.00396825	2.67115	READ_THROUGH	20AA01165|20GJ01209|20LO01967|20MS01733|20WP01197
MDH1|UGP2	CCCCGCAGTTTTCAATCATG	ATTCAACCCTATGAAAAGAT	5	0.0409836	1	0.00396825	2.67115	READ_THROUGH	20AP01457|20AR01418|20JM01785|20LB01727|20MD01251
FOXO1|LOC646982	ACAGCTCGGCGGGCTGGAAG	GGCTCTGCCTGCCACAATTC	5	0.0409836	1	0.00396825	2.67115	READ_THROUGH	20BM01499|20DH01138|20GJ01209|20JD01577|20MH01879
SLC9A6|FHL1	CGGCCTGGCTATGATTTATG	GTCCCTCCAGCTACAAGGTG	5	0.0409836	1	0.00396825	2.67115	READ_THROUGH	20AO01901|20AP01844|20JD01274|20MH01845|20RC01659
ZCCHC6|ISCA1andC9orf153andGOLM1	ACAGTTTAAAGGCTCTTCAG	ACACCTTCAGCAGTAAACAA	5	0.0409836	1	0.00396825	2.67115	READ_THROUGH	20EL01751|20GM01331|20HP01960|20LB01727|20RH01884
FUCA2|ADAT2	CTATTCTGGGGGCAACAGAG	ATACTATGCTATGCACAGTG	5	0.0409836	1	0.00396825	2.67115	READ_THROUGH	20MH01879|20PD01198|20PR01392|20PS01694|20RE01817
HEXAandCELF6andPARP6|PKM2	TGCACAAGATTCTTCTTTGT	GACCTCAGCAGCCATGTCGA	5	0.0409836	1	0.00396825	2.67115	READ_THROUGH	20DH01701|20JM01263|20RC01868|20RJ01812|20RW01403
UBE4AandATP5L|MLL	TCAAACAGCTCACAGTTAAG	GATGAGCAATTCTTAGGTTT	5	0.0409836	1	0.00396825	2.67115	READ_THROUGH	20JR01203|20MC01828|20MG01931|20MT01164|20SS01190
PDCD7|LOC390595	CCAGCGCTCATCCAGATCAG	CACTGGCCCCCTCACCTTTT	5	0.0409836	1	0.00396825	2.67115	READ_THROUGH	20DS01225|20HP01960|20JA01866|20MT01164|20SH01483
ZNF782|ZNF510	CTGGAGCTGGAAAAACCCGG	GAAGGAGGGAGCCCCAGGAA	5	0.0409836	1	0.00396825	2.67115	READ_THROUGH	20EC01205|20JC01379|20JR01203|20RT01367|20TU01919
SORBS1|PDLIM1	CTCGGAGAGGTGGGAGCCAG	GTCACTCCTGGAAGCAAGGC	5	0.0409836	1	0.00396825	2.67115	READ_THROUGH	20BD01840|20DB01398|20NB01855|20RP01386|20SI01410
CSRP1|PHLDA3	TAAATCCTGCTTCCTGTGCA	CTTCGTTGTTCCCTCTGGCT	5	0.0409836	1	0.00396825	2.67115	READ_THROUGH	20EG01127|20LH01824|20PL01827|20RW01403|20SI01410
SIDT2|TAGLN	CCATGTTCGGGTCCTTCCTG	CTTTCCCCAGACATGGCCAA	28	0.229508	102	0.404762	-3.3367	READ_THROUGH
