# Supplementary material for: A statistical model to identify hereditary and epigenetic fusion genes associated with dilated cardiomyopathy
Source: Front Genet. 2024 Oct 1;15:1438887. doi: 10.3389/fgene.2024.1438887 (PMC11473313; doi:10.3389/fgene.2024.1438887)
Supplement: Supplementary file 4 [file Table1.XLSX]

## Sheet: Sheet1
Fusion Gene ID	5' fusion junctions	3' fusion junctions	DCM (122)	DCM ratio	GTEx (252)	GTEx ratio	Z-score	Fusion Type	Positive DCM Samples
NDUFV1|ACTG1	NDUFV1	ACTG1		ATGAGGCCTCCAATCTGCAG	ATTATGTTTGAGACCTTCAA	89	0.729508	45	0.178571	10.4174	INTER_CHR	20AA01165|20AH01746|20AO01901|20AP01279|20AP01457|20AP01844|20AR01418|20BB01870|20BD01840|20BM01499|20CG01120|20CH01353|20CS01710|20CT01836|20DB01398|20DH01138|20DH01701|20DM01835|20EC01205|20EG01127|20EL01751|20ES01406|20GF01948|20GJ01209|20GM01331|20HP01960|20IM01570|20IS01302|20JB01501|20JB01682|20JB01941|20JC01456|20JC01720|20JD01274|20JD01577|20JG01849|20JJ01199|20JR01203|20JT01288|20JW01850…
TINAGL1|ACTG1	TINAGL1	ACTG1		ATCAACCAGGGCAACTATGG	ATTATGTTTGAGACCTTCAA	62	0.508197	56	0.222222	5.57933	INTER_CHR	20AH01746|20AO01901|20AP01457|20AP01844|20AR01418|20BB01870|20BP01200|20CH01353|20CP01865|20CS01710|20CT01836|20DB01398|20DH01138|20DH01701|20DM01835|20DS01225|20DW01830|20EC01205|20EG01127|20GJ01209|20GM01331|20HW01332|20JA01866|20JB01501|20JB01941|20JC01379|20JC01456|20JD01274|20JD01577|20JM01263|20JM01785|20JN01273|20JP01292|20LD01214|20LM01695|20MB01537|20ME01913|20MH01845|20MH01890|20ML01902…
PFKP|ACTG1	PFKP	ACTG1		GTCGGTGATAGTGTTCAGGG	TTGAAGGTCTCAAACATAAT	12	0.0983607	0	0	5.06049	INTER_CHR	20DM01835|20DS01225|20JG01849|20MH01845|20MH01890|20MS01733|20OH01215|20PD01198|20PR01392|20PS01694|20RE01817|20RW01823
TPM1|ACTG1	TPM1	ACTG1		CAGAGAAAAAGGCCACCGAT	ATTATGTTTGAGACCTTCAA	19	0.155738	7	0.0277778	4.56156	INTER_CHR	20CM01195|20DB01398|20ES01406|20IS01302|20JB01682|20JG01849|20JM01263|20JT01288|20LH01824|20MS01733|20PF01735|20PM01841|20PS01194|20RH01884|20RJ01217|20RP01386|20SD01837|20SW01296|20WC01228
ANXA11|ACTG1	ANXA11	ACTG1		CATTCCCGAGAGATAGTCCT	TTGAAGGTCTCAAACATAAT	9	0.0737705	0	0	4.36446	INTER_CHR	20AA01165|20CG01120|20CT01836|20JN01273|20JW01850|20RE01817|20RP01947|20SD01837|20TU01919
CCDC141andTTN|ACTG1	CCDC141andTTN	ACTG1		TGCACCTAAGTTATGAAAAG	ATTATGTTTGAGACCTTCAA	10	0.0819672	1	0.00396825	4.18558	INTER_CHR	20CM01195|20DB01398|20EG01127|20JB01501|20JJ01199|20LB01727|20MF01454|20PP01831|20RP01947|20RT01367
SMPD4|ACTG1	SMPD4	ACTG1		CGAGCGCCCAATGTATGCCT	TTGAAGGTCTCAAACATAAT	8	0.0655738	0	0	4.10923	INTER_CHR	20IS01302|20JB01501|20MG01931|20MH01879|20MQ01937|20RJ01217|20RJ01812|20TW01940
PTGDSandLCNL1|ACTG1	PTGDSandLCNL1	ACTG1		CTTGTCCTGCTGGAAGTTGG	TTGAAGGTCTCAAACATAAT	7	0.057377	0	0	3.83859	INTER_CHR	20JT01288|20ML01902|20MT01164|20PD01198|20RP01947|20SH01483|20SS01190
ACAP3|ACTG1	ACAP3	ACTG1		AAACCTCTCTGCATCCCCAA	ATTATGTTTGAGACCTTCAA	11	0.0901639	3	0.0119048	3.73797	INTER_CHR	20AR01418|20DH01138|20DW01830|20HW01332|20JC01456|20JD01274|20MH01879|20ML01902|20RP01947|20RS01126|20SF01123
MYBPC3|ACTG1	MYBPC3	ACTG1		GGCAGAAGGCTATCACGCAG	ATTATGTTTGAGACCTTCAA	17	0.139344	9	0.0357143	3.69424	INTER_CHR	20EG01127|20JN01273|20LH01824|20LM01695|20MH01845|20MT01164|20NB01855|20PD01198|20PF01735|20PM01841|20RJ01217|20RJ01812|20RP01386|20RS01126|20SH01483|20SW01296|20TH01341
SPG7|ACTG1	SPG7	ACTG1		CTGCAGCGTGGGGAGATCAA	TTGAAGGTCTCAAACATAAT	6	0.0491803	0	0	3.54902	INTER_CHR	20AP01457|20GJ01209|20KM01480|20LA01853|20OH01215|20WP01197
KIAA1191|ACTG1	KIAA1191	ACTG1		CATCACATCATTTCACTGTG	ATTATGTTTGAGACCTTCAA	23	0.188525	18	0.0714286	3.39816	INTER_CHR	20AP01457|20AP01844|20BD01840|20CH01353|20DM01835|20GJ01209|20HW01332|20JC01456|20JD01274|20LB01727|20LD01214|20LH01824|20LM01196|20ME01913|20MH01845|20MS01733|20PC01455|20PL01827|20RL01528|20RP01386|20RP01947|20SE01776|20VB01876
VAMP2andPER1|ACTG1	VAMP2andPER1	ACTG1		CCCAGGCCCAGGTGGATGAG	ATTATGTTTGAGACCTTCAA	7	0.057377	1	0.00396825	3.3469	INVERSION	20DB01398|20DH01701|20GF01948|20LA01853|20PC01455|20PS01194|20TH01341
CORO6|ACTG1	CORO6	ACTG1		CGGGTCCCACAGGCCCAGCT	TTGAAGGTCTCAAACATAAT	5	0.0409836	0	0	3.2354	INVERSION	20JC01720|20MD01251|20SB01532|20TW01940|20WC01228
ANKH|ACTG1	ANKH	ACTG1		TCTCAGATGTCATAGCTCAG	ATTATGTTTGAGACCTTCAA	5	0.0409836	0	0	3.2354	INTER_CHR	20AO01901|20BB01870|20MC01828|20ME01913|20ML01902
ATG4B|ACTG1	ATG4B	ACTG1		CAATGGCTGGAAAGTTTTTC	TTGAAGGTCTCAAACATAAT	5	0.0409836	0	0	3.2354	INTER_CHR	20JT01288|20ML01902|20PM01841|20RP01386|20SI01410
HSPG2|ACTG1	HSPG2	ACTG1		AGACATACCAGGGAGACAAG	ATTATGTTTGAGACCTTCAA	5	0.0409836	0	0	3.2354	INTER_CHR	20CH01353|20GM01331|20JT01288|20MC01968|20MS01733
CYP2J2|ACTG1	CYP2J2	ACTG1		CGCACCTGGAGGTTCAGCTG	ATTATGTTTGAGACCTTCAA	9	0.0737705	3	0.0119048	3.18289	INTER_CHR	20BM01499|20EL01751|20HW01332|20IM01570|20JR01203|20PL01827|20RP01947|20RV01241|20SS01190
TRIM26|ACTG1	TRIM26	ACTG1		TAGGAGAGCAAGTCCTCCAG	ATTATGTTTGAGACCTTCAA	10	0.0819672	4	0.015873	3.15692	INTER_CHR	20AP01457|20BP01200|20GM01331|20HW01332|20JR01203|20OH01215|20PC01455|20PR01392|20RP01947|20SF01123
TPM2|ACTG1	TPM2	ACTG1		TGATGGCCTCAGAGGAGGAG	ATTATGTTTGAGACCTTCAA	30	0.245902	30	0.119048	3.13386	INTER_CHR	20AP01279|20BB01870|20DH01701|20DM01835|20EC01205|20EG01127|20JC01379|20JJ01199|20JP01292|20JT01288|20LB01727|20LD01214|20MB01537|20MC01828|20ME01913|20ML01902|20MQ01937|20PM01841|20PR01392|20PW01714|20RD01346|20RP01947|20RS01126|20RV01241|20RW01823|20SD01837|20SE01776|20SF01123|20SI01410|20SP01339
GRIP2|ACTG1	GRIP2	ACTG1		AGCTGCTGAGGGAACTGGAG	ATTATGTTTGAGACCTTCAA	11	0.0901639	6	0.0238095	2.8882	INTER_CHR	20AO01901|20DW01830|20GJ01209|20JB01501|20JD01274|20JT01288|20LD01214|20RD01346|20RW01403|20SW01296|20WP01197
PLOD2|ACTG1	PLOD2	ACTG1		GCCGAAATGCTAGAGAAATG	ATTATGTTTGAGACCTTCAA	8	0.0655738	3	0.0119048	2.87998	INTER_CHR	20AP01279|20AP01457|20DB01398|20DH01701|20EL01751|20JC01379|20PC01455|20SD01603
MYO18AandTIAF1|ACTG1	MYO18AandTIAF1	ACTG1		CTGGCAAGGAGGAAGGGGCT	ATTATGTTTGAGACCTTCAA	16	0.131148	12	0.047619	2.87762	INVERSION	20AP01457|20AR01418|20BM01499|20EG01127|20GJ01209|20GM01331|20JC01456|20JJ01199|20JN01273|20JP01292|20LD01214|20PC01455|20PL01827|20PP01831|20PW01714|20RP01947
MAN2C1|ACTG1	MAN2C1	ACTG1		GGGACTGGGCTCGATTTGAG	ATTATGTTTGAGACCTTCAA	15	0.122951	11	0.0436508	2.82692	INTER_CHR	20BD01840|20EL01751|20JB01501|20JJ01199|20LO01967|20MH01890|20OH01215|20PF01735|20PR01392|20RJ01217|20RW01403|20SB01532|20SD01603|20SP01339|20WP01197
PACSIN2andARFGAP3|ACTG1	PACSIN2andARFGAP3	ACTG1		CCGGCATCTGACAGAAAAAT	ATTATGTTTGAGACCTTCAA	5	0.0409836	1	0.00396825	2.67115	INTER_CHR	20DH01701|20GF01948|20HW01332|20MT01164|20NB01855
